# Supplementary material for: Mitochondrial Abundant Heat Soluble (MAHS) Protein Expression Modulates Metabolic Dynamics in Human Adipose-Derived Stem Cells
Source: Int J Mol Sci. 2026 Jul 15;27(14):6289. doi: 10.3390/ijms27146289 (PMC13412036; doi:10.3390/ijms27146289)
Supplement: Supplementary file 1 [file ijms-27-06289-s001.zip]

Archive with 3 entries (3 files):
- Supplemental Figures.pdf
- Supplementary Data S1.xls
- Supplementary Data S2.xlsx
