# Supplementary material for: Mitochondrial Abundant Heat Soluble (MAHS) Protein Expression Modulates Metabolic Dynamics in Human Adipose-Derived Stem Cells
Source: Int J Mol Sci. 2026 Jul 15;27(14):6289. doi: 10.3390/ijms27146289 (PMC13412036; doi:10.3390/ijms27146289)
Supplement: Supplementary file 1 [file ijms-27-06289-s001.zip › Supplementary Data S1.xls]

gene_id	JLRM1	JLRM2	JLRM3	JLRA1	JLRA2	JLRA3	MAHS	CONTROL	log2FoldChange	pvalue	padj	gene_name	gene_chr	gene_start	gene_end	gene_strand	gene_length	gene_biotype	gene_description	tf_family	JLRM1_count	JLRM2_count	JLRM3_count	JLRA1_count	JLRA2_count	JLRA3_count	JLRM1_fpkm	JLRM2_fpkm	JLRM3_fpkm	JLRA1_fpkm	JLRA2_fpkm	JLRA3_fpkm
ENSG00000197948	415.861672394233	459.185150917566	440.319712182772	29.9015615956766	32.3496547955879	38.1604955902795	438.455511831524	33.4705706605147	3.71128746562413	3.97599390614914e-35	6.45979729932051e-31	FCHSD1	5	141639302	141651419	-	6073	protein_coding	FCH and double SH3 domains 1 [Source:HGNC Symbol;Acc:HGNC:25463]	-	372	520	414	34	30	42	4.61421024800626	5.09490768143584	4.88558543194347	0.331774003484902	0.358936922024787	0.423411344469231
ENSG00000127585	297.363453916307	367.348120734052	209.524114251222	7.03566155192391	7.54825278563718	6.36008259837992	291.411896300527	6.98133231198034	5.38804234883991	1.65730152718596e-29	1.34630889560951e-25	FBXL16	16	692498	705829	-	3989	protein_coding	F-box and leucine rich repeat protein 16 [Source:HGNC Symbol;Acc:HGNC:14150]	-	266	416	197	8	7	7	5.02314044429559	6.20533955364449	3.53933557903435	0.118848216310372	0.127507040128652	0.107436161734839
ENSG00000133048	4468.27716279503	49702.3773449907	13387.2082542139	29.9015615956766	85.1874242950481	79.955324093919	22519.2875873332	65.0147699948812	8.43739826849563	4.10192602352638e-29	2.22146640347444e-25	CHI3L1	1	203178931	203186749	-	3408	protein_coding	chitinase 3 like 1 [Source:HGNC Symbol;Acc:HGNC:1932]	-	3997	56285	12587	34	79	88	88.3470968436535	982.718973035007	264.692842679743	0.591215822524592	1.68433186882889	1.58088240803589
ENSG00000175899	516.473367328322	3374.12781087696	908.292353149969	14.0713231038478	28.0363674895095	22.7145807084997	1599.63117711842	21.6074237672857	6.21417077650365	2.52117161424135e-20	1.02403688041448e-16	A2M	12	9067664	9116229	-	6384	protein_coding	alpha-2-macroglobulin [Source:HGNC Symbol;Acc:HGNC:7]	-	462	3821	854	16	26	25	5.4513845358935	35.6139722469949	9.58704010943593	0.148523037237491	0.295924300928727	0.239752757541328
ENSG00000106819	693.102787323722	3213.41300805581	875.321553445462	17.5891538798098	35.5846202751467	40.8862452752995	1593.94578294166	31.3533398100853	5.66989750951706	2.15211397388305e-19	6.99307914673557e-16	ASPN	9	92456205	92482506	-	2470	protein_coding	asporin [Source:HGNC Symbol;Acc:HGNC:14872]	-	620	3639	823	20	33	45	18.9082988098124	87.6640153046718	23.8793463104134	0.47984365876728	0.970771789555541	1.1154035981615
ENSG00000151892	203.459205311157	1119.70532954514	615.809452545471	9.67403463389538	20.4881147038723	18.1716645667998	646.324662467256	16.1112713015225	5.33212038207547	1.82428401747404e-17	4.93985707198346e-14	GFRA1	10	116056925	116273467	-	9678	protein_coding	GDNF family receptor alpha 1 [Source:HGNC Symbol;Acc:HGNC:4243]	-	182	1268	579	11	19	20	1.41658777922709	7.79596520955304	4.28758258184646	0.067355611741615	0.14264880699068	0.126520488046608
ENSG00000154277	1135.79424503371	646.391404753188	549.867853136456	76.5128193771725	30.1930111425487	43.6119949603194	777.351167641119	50.1059418266802	3.95052332037681	2.39207074056949e-17	5.12908221058921e-14	UCHL1	4	41256413	41268455	+	2282	protein_coding	ubiquitin C-terminal hydrolase L1 [Source:HGNC Symbol;Acc:HGNC:12513]	-	1016	732	517	87	28	48	33.5378940581271	19.086737362411	16.2365761977539	2.25928141613718	0.891543528612079	1.28778119191769
ENSG00000115461	10352.9434087177	126845.482699142	42665.2783918162	571.647501093818	1240.07010049754	747.76399692381	59954.5681665585	853.160532838388	6.13503527951236	2.52555288266841e-17	5.12908221058921e-14	IGFBP5	2	216672105	216695525	-	6442	protein_coding	insulin like growth factor binding protein 5 [Source:HGNC Symbol;Acc:HGNC:5474]	-	9261	143645	40115	650	1150	823	108.291628410294	1326.80179304498	446.278154069478	5.97942404649851	12.9711141290231	7.82159987712124
ENSG00000112769	3949.56798002373	16044.9888311003	3805.46843041052	295.497785180804	312.713329690683	307.101131178916	7933.34174717819	305.104082016801	4.70064224443492	1.15869188542232e-16	2.09169634027293e-13	LAMA4	6	112108760	112254939	-	11575	protein_coding	laminin subunit alpha 4 [Source:HGNC Symbol;Acc:HGNC:6484]	-	3533	18170	3578	336	290	338	22.9921909909867	93.4050127808387	22.1533234532764	1.72022397098981	1.820443308747	1.78777220630882
ENSG00000154310	43.5984011381051	70.6438693719332	24.4622062323762	519.759497148379	469.069994536025	547.875686689013	46.2348255808048	512.235059457806	-3.46234066507939	1.47256540085268e-16	2.39247700676534e-13	TNIK	3	171061339	171460408	-	8523	protein_coding	TRAF2 and NCK interacting kinase [Source:HGNC Symbol;Acc:HGNC:30765]	-	39	80	23	591	435	603	0.344690916864278	0.558513602999302	0.193399300769113	4.10924192044299	3.7084884369494	4.33152977730251
ENSG00000126709	2410.20904753217	3414.74803576582	1547.5004377438	214.587677333679	317.026616996761	308.918297635596	2457.48584034726	280.177530655346	3.13337057123867	2.57300520375382e-16	3.8003286859444e-13	IFI6	1	27666061	27672218	-	865	protein_coding	interferon alpha inducible protein 6 [Source:HGNC Symbol;Acc:HGNC:4054]	-	2156	3867	1455	244	294	340	187.754506466288	266.007769250721	120.549784361007	16.716310766813	24.6962710856347	24.0646356258453
ENSG00000135218	250.411329613732	1591.25315760279	539.232111296293	11.4329500218764	28.0363674895095	17.2630813384598	793.632199504273	18.9107996166152	5.39840552934773	9.3822196703637e-16	1.27027435820333e-12	CD36	7	80369575	80679277	+	10880	protein_coding	CD36 molecule [Source:HGNC Symbol;Acc:HGNC:1663]	-	224	1802	507	13	26	19	1.55087517277826	9.85512524348601	3.33963201690681	0.070807811962396	0.173637935397886	0.106915626760047
ENSG00000103485	349.905116826331	695.842113313542	87.2130830893413	3.51783077596196	3.23496547955879	9.08583228339988	377.653437743071	5.27954284630688	6.15181182125494	2.49007902460969e-15	3.11202414714104e-12	QPRT	16	29679008	29698699	+	3642	protein_coding	quinolinate phosphoribosyltransferase [Source:HGNC Symbol;Acc:HGNC:9755]	-	313	788	82	4	3	10	6.47384231140905	12.8742676188567	1.61359100013516	0.0650858779327393	0.0598523868055061	0.168103416160773
ENSG00000163815	249.293421892242	1401.39775866572	511.579182511868	24.6248154317337	31.2713329690683	15.4459148817798	720.756787689945	23.7806877608606	4.92560063594991	5.63639106765443e-15	6.54103183401297e-12	CLEC3B	3	45001548	45036071	+	1105	protein_coding	C-type lectin domain family 3 member B [Source:HGNC Symbol;Acc:HGNC:11891]	-	223	1587	481	28	29	17	15.2019852100902	85.457641998667	31.1962470060565	1.50162839096584	1.90693495916258	0.941896371780822
ENSG00000115380	2688.56807018315	12790.0725497885	4513.80883696542	139.833773344488	346.141306312791	300.741048580536	6664.14981897902	262.238709412605	4.66799902901434	6.30094114721645e-15	6.82475938792171e-12	EFEMP1	2	55865967	55924139	-	3962	protein_coding	EGF containing fibulin extracellular matrix protein 1 [Source:HGNC Symbol;Acc:HGNC:3218]	-	2405	14484	4244	159	321	331	45.7254860020474	217.52556307815	76.7680406085162	2.37820545315086	5.88695507919861	5.1148158603898
ENSG00000132386	537.71361403663	12377.6889623298	3623.59724494373	84.4279386230869	83.030780642009	80.863907322259	5512.99994043673	82.7742088624516	6.05755629219085	3.78800463154251e-14	3.84300164175512e-11	SERPINF1	17	1761959	1777574	+	3069	protein_coding	serpin family F member 1 [Source:HGNC Symbol;Acc:HGNC:8824]	-	481	14017	3407	96	77	89	11.8060850791862	271.765574012443	79.5600041541741	1.85370688118113	1.82303076370319	1.7754547118775
ENSG00000159403	3759.52366737045	59584.571621757	15174.0128833614	370.251689169996	602.781901024455	484.274860705214	26172.7027241629	485.769483633221	5.75176511393365	4.02111330767754e-14	3.84300164175512e-11	C1R	12	7080199	7092607	-	5885	protein_coding	complement C1r [Source:HGNC Symbol;Acc:HGNC:1246]	-	3363	67476	14267	421	559	533	43.0465272498633	682.243048035228	173.742371870811	4.23937999526195	6.90184976181366	5.5449447409255
ENSG00000184985	175.51151227391	122.743723033734	147.836811578274	18.4686115738003	22.6447583569115	13.6287484250998	148.697348961973	18.2473727852705	3.0326536815923	5.32925284228289e-14	4.810242829365e-11	SORCS2	4	7192538	7742836	+	6317	protein_coding	sortilin related VPS10 domain containing receptor 2 [Source:HGNC Symbol;Acc:HGNC:16698]	-	157	139	139	21	21	15	1.8721752351456	1.30930305115653	1.57697015935788	0.19700404131913	0.241550854712613	0.145377388394222
ENSG00000100626	157.624988730072	1310.44377684936	235.049894667615	7.03566155192391	11.8615400917156	11.8115819684198	567.706220082349	10.2362612040198	5.79753334176609	6.36946788663593e-14	5.44656551337758e-11	GALNT16	14	69259277	69357033	+	10802	protein_coding	polypeptide N-acetylgalactosaminyltransferase 16 [Source:HGNC Symbol;Acc:HGNC:23233]	-	141	1484	221	8	11	13	0.983269709088128	8.17459009272677	1.46624874274727	0.0438886812499605	0.0739926655620005	0.0736810251948523
ENSG00000120885	13371.2942567404	36814.2864264487	18401.960531851	2185.45236956637	3044.10251626482	2060.66676187509	22862.5137383467	2430.07388256876	3.23399697546817	1.0161138227523e-13	8.25440063912831e-11	CLU	8	27596917	27615031	-	6616	protein_coding	clusterin [Source:HGNC Symbol;Acc:HGNC:2095]	-	11961	41690	17302	2485	2823	2268	136.185137764386	374.949393261328	187.421911600041	22.2585881599957	31.0038439500695	20.9876606904366
ENSG00000111262	36.8909548091659	22.9592575458783	43.6065415446706	337.711754492348	191.941285120488	303.466798265556	34.4855846332383	277.706612626131	-3.01715763844383	2.72463362394892e-13	2.10795821372848e-10	KCNA1	12	4909905	4918256	+	7985	protein_coding	potassium voltage-gated channel subfamily A member 1 [Source:HGNC Symbol;Acc:HGNC:6218]	-	33	26	41	384	178	334	0.311312629726667	0.193746865055478	0.367983620694569	2.84985669046706	1.61973975824364	2.56087291563702
ENSG00000184347	6937.73531956616	61840.7601998231	24327.1323110061	1121.30855983787	1402.896696302	1259.29635447922	31035.2092767985	1261.1672035397	4.62110958540338	6.13681766688589e-13	4.53203984699523e-10	SLIT3	5	168661733	169301129	-	14260	protein_coding	slit guidance ligand 3 [Source:HGNC Symbol;Acc:HGNC:11087]	-	6206	70031	22873	1275	1301	1386	32.7830960686139	292.218063849932	114.953753478659	5.29855414576738	6.62915130813686	5.95059215524083
ENSG00000188783	129.677295692825	1929.46068222092	773.218431779891	17.5891538798098	28.0363674895095	17.2630813384598	944.118803231214	20.9628675692597	5.49655065231276	6.4260609415598e-13	4.53931357032705e-10	PRELP	1	203475828	203491352	+	5747	protein_coding	proline and arginine rich end leucine rich repeat protein [Source:HGNC Symbol;Acc:HGNC:9357]	-	116	2185	727	20	26	19	1.52045829661126	22.6228075361564	9.06593843904111	0.206231744763386	0.32872468020341	0.202408564320396
ENSG00000132274	1269.9431716125	1532.97196537095	1034.85768104792	288.46212362888	263.110525670782	351.621709367575	1279.25760601045	301.064786222412	2.08687266168017	7.48696842618826e-13	4.86120843004333e-10	TRIM22	11	5689689	5737089	+	6020	protein_coding	tripartite motif containing 22 [Source:HGNC Symbol;Acc:HGNC:16379]	-	1136	1736	973	328	244	387	14.2147609571399	17.1589016964249	11.5833959263532	3.22882174906063	2.94505558305312	3.93578126779843
ENSG00000135916	513.119644163853	834.48070695596	405.221764110232	71.2360732132296	102.440573519362	85.4068234639589	584.274038410015	86.3611567321834	2.76069072676389	7.70657461059162e-13	4.86120843004333e-10	ITM2C	2	230864639	230879248	+	2611	protein_coding	integral membrane protein 2C [Source:HGNC Symbol;Acc:HGNC:6175]	-	459	945	381	81	95	94	13.2423034121451	21.5358091212806	10.4577355604784	1.83842054403619	2.6437287515431	2.20413130278852
ENSG00000130303	160.978711894542	155.416512618253	59.560154304916	7.9151192459144	5.39160913259798	6.36008259837992	125.318459605904	6.5556036589641	4.2492947886197	7.77936967939476e-13	4.86120843004333e-10	BST2	19	17402939	17405648	-	1119	protein_coding	bone marrow stromal cell antigen 2 [Source:HGNC Symbol;Acc:HGNC:1119]	-	144	176	56	9	5	7	9.69371230170095	9.35877137122316	3.58655497787187	0.476627548453827	0.324668443171959	0.382987354030629
ENSG00000117594	203.459205311157	844.194238994601	393.522448086052	19.3480692677908	40.9762294077447	22.7145807084997	480.391964130604	27.679626461345	4.12415333333967	9.74143149873396e-13	5.86181620592336e-10	HSD11B1	1	209686178	209734950	+	1513	protein_coding	hydroxysteroid 11-beta dehydrogenase 1 [Source:HGNC Symbol;Acc:HGNC:5208]	-	182	956	370	22	38	25	9.06129314432241	37.5971756037267	17.5259814640767	0.861688843933047	1.82492419571157	1.01162035964563
ENSG00000163071	387.913979356987	160.714802821148	269.084268556138	27.2631885137052	37.7412639281859	30.8918297635596	272.571016911424	31.9654274018169	3.09411172527474	1.96605603792192e-12	1.129196323913e-09	SPATA18	4	52051331	52097292	+	4941	protein_coding	spermatogenesis associated 18 [Source:HGNC Symbol;Acc:HGNC:29579]	-	347	182	253	31	35	34	5.29020304982736	2.19175896018538	3.66965485630573	0.371803571663739	0.514699031646621	0.421289411381424
ENSG00000143196	29.0656007587367	1057.00889547755	464.781918415148	2.63837308197147	3.23496547955879	7.26866582671991	516.952138217145	4.38066812941672	6.878798565567	2.0155532340418e-12	1.129196323913e-09	DPT	1	168695459	168729264	-	1786	protein_coding	dermatopontin [Source:HGNC Symbol;Acc:HGNC:3011]	-	26	1197	437	3	3	8	1.09660346563428	39.8794309330947	17.5355557495229	0.09954203559534	0.122050611839672	0.274236345647272
ENSG00000108821	167892.971151957	132495.226152162	251882.019703858	31891.7743571771	42303.6435761903	30259.455836635	184090.072335992	34818.2912566675	2.40249814116712	2.44612204085407e-12	1.3247381599252e-09	COL1A1	17	50183289	50201632	-	9819	protein_coding	collagen type I alpha 1 chain [Source:HGNC Symbol;Acc:HGNC:2197]	-	150185	150043	236826	36263	39231	33304	1152.17121120945	909.252985087977	1728.54890668062	218.858383627449	290.31018942203	207.656542394974
ENSG00000178163	0	0	0	83.5484809290965	73.3258842033326	89.0411563773188	0	81.9718405032493	-8.77703267613868	3.12244984434412e-12	1.6364658910019e-09	ZNF518B	4	10439874	10457410	-	10905	protein_coding	zinc finger protein 518B [Source:HGNC Symbol;Acc:HGNC:29365]	-	0	0	0	95	68	98	0	0	0	0.51625545405659	0.453088879923718	0.550195312998059
ENSG00000272398	8.943261771919	0	1.06357418401636	199.636896535841	103.518895345881	143.556150077718	3.33561198531179	148.903980653147	-5.54985025217753	3.54379512391542e-12	1.79925123057043e-09	CD24	6	106969831	106975627	-	3097	protein_coding	CD24 molecule [Source:HGNC Symbol;Acc:HGNC:1645]	-	8	0	1	227	96	158	0.194583720188056	0	0.0231407988158968	4.34361545098848	2.25232049333578	3.12343420671264
ENSG00000182326	5409.5554642895	58880.7820731391	14585.8563596003	584.839366503675	1030.87566615273	929.480642591808	26292.064632343	848.398558416073	4.95381834297579	4.35737459458404e-12	2.14528075873354e-09	C1S	12	6988259	7071032	+	6462	protein_coding	complement C1s [Source:HGNC Symbol;Acc:HGNC:1247]	-	4839	66679	13714	665	956	1023	56.4087387090498	613.985876080567	152.095632564975	6.09847726484212	10.7495701776975	9.69226234007517
ENSG00000133687	230.288990626914	788.562191864204	1061.44703564832	46.6112577814959	52.8377694994602	58.1493266137592	693.432739379814	52.5327846315718	3.72285097041439	6.26456598767398e-12	2.98351686755718e-09	TMTC1	12	29500840	29784759	-	14636	protein_coding	transmembrane and tetratricopeptide repeat containing 1 [Source:HGNC Symbol;Acc:HGNC:24099]	-	206	893	998	53	49	64	1.06023598466979	3.63049058354247	4.88683518891547	0.214595290274749	0.243261757414071	0.267715831279599
ENSG00000074181	1704.80927527206	1094.97997526496	1556.00903121593	359.69819684211	236.152480007792	192.619644408077	1451.93276058432	262.823440419326	2.46506992918466	6.4272228943498e-12	2.98351686755718e-09	NOTCH3	19	15159038	15200981	-	9394	protein_coding	notch 3 [Source:HGNC Symbol;Acc:HGNC:7883]	-	1525	1240	1463	409	219	212	12.2286075775651	7.85429820040742	11.1612624977362	2.5801174121592	1.69392321379952	1.38166191219286
ENSG00000169418	133.031018857295	1982.44358424987	247.812784875811	7.9151192459144	8.62657461215677	19.0802477951398	787.762462660994	11.8739805510703	6.04983071653802	7.58801107707256e-12	3.36579501695104e-09	NPR1	1	153678637	153693992	+	5003	protein_coding	natriuretic peptide receptor 1 [Source:HGNC Symbol;Acc:HGNC:7943]	-	119	2245	233	9	8	21	1.79173665773703	26.7006662980338	3.33768210400759	0.106605282174662	0.116187563592859	0.256983519384534
ENSG00000260822	1.11790772148987	3.53219346859666	0	78.2717347651535	69.0125968972542	72.686658267199	1.55003373002884	73.3236633098689	-5.46790939533206	7.66507143639987e-12	3.36579501695104e-09	AC004656.1	X	24545516	24550466	+	4951	sense_overlapping	novel transcript, overlapping to PDK3	-	1	4	0	89	64	80	0.01521474907651	0.0480732320577969	0	1.06528005965271	0.939262986313998	0.989267043680119
ENSG00000111341	273.887391765019	2756.87700223969	1036.98482941595	27.2631885137052	66.855953244215	45.4291614169994	1355.91640780689	46.5161010583065	4.86798864892129	8.55830811428644e-12	3.65912715612663e-09	MGP	12	14881181	14885926	-	2639	protein_coding	matrix Gla protein [Source:HGNC Symbol;Acc:HGNC:7060]	-	245	3122	975	31	62	50	6.99333632287279	70.3930471322918	26.477975590948	0.696127869492434	1.70707444110528	1.15997090120791
ENSG00000185885	243.703883284793	1200.06273095571	235.049894667615	25.5042731257242	24.8014020099507	9.08583228339988	559.605502969374	19.7971691396916	4.82379319120231	9.42826912094367e-12	3.92772021558902e-09	IFITM1	11	313506	315272	+	1080	protein_coding	interferon induced transmembrane protein 1 [Source:HGNC Symbol;Acc:HGNC:5412]	-	218	1359	221	29	23	10	15.2051412442228	74.8741590825855	14.6652027029222	1.59125931840279	1.54740587442902	0.566882075608828
ENSG00000114923	6.70744632893925	3.53219346859666	1.06357418401636	97.6198040329443	69.0125968972542	67.2351588971591	3.76773799385075	77.9558532757859	-4.38710799574257	1.06518695640978e-11	4.27542577515578e-09	SLC4A3	2	219627327	219641980	+	5091	protein_coding	solute carrier family 4 member 3 [Source:HGNC Symbol;Acc:HGNC:11029]	-	6	4	1	111	64	74	0.0887781056898069	0.0467512417831767	0.0140772056438485	1.29207165511908	0.913433715427343	0.889907984338195
ENSG00000253953	25.7118775942671	17.6609673429833	13.8264643922126	132.798111792564	116.458757264116	129.018818424278	19.0664364431544	126.091895826986	-2.73172805542861	1.07892199656175e-11	4.27542577515578e-09	PCDHGB4	5	141387698	141512979	+	6906	protein_coding	protocadherin gamma subfamily B, 4 [Source:HGNC Symbol;Acc:HGNC:8711]	-	23	20	13	151	108	142	0.250875922616482	0.172321584070484	0.134907573287985	1.29573768759363	1.13631134359159	1.25886236772907
ENSG00000168079	118.498218477927	3435.9411965774	745.565502995466	10.5534923278859	34.5062984486271	13.6287484250998	1433.3349726836	19.5628464005376	6.20088760038283	1.25100277859802e-11	4.83929574854334e-09	SCARA5	8	27869882	27992727	-	4435	protein_coding	scavenger receptor class A member 5 [Source:HGNC Symbol;Acc:HGNC:28701]	-	106	3891	701	12	32	15	1.80040396930032	52.2040098835136	11.3277575663846	0.160344600291569	0.524271820207509	0.20706853720097
ENSG00000164692	117496.573159472	250293.878329861	172630.852956063	37333.8585675903	38658.9158025541	33104.2299245675	180140.434815132	36365.6680982373	2.30847598539305	2.94126812882468e-11	1.10908396216906e-08	COL1A2	7	94394561	94431232	+	11156	protein_coding	collagen type I alpha 2 chain [Source:HGNC Symbol;Acc:HGNC:2198]	-	105104	283443	162312	42451	35851	36435	709.689630362819	1511.79702707505	1042.70552688651	225.499787563081	233.50324974078	199.952458755757
ENSG00000108950	156.507081008582	2045.14001831747	412.666783398346	27.2631885137052	22.6447583569115	23.6231639368397	871.437960908131	24.5103702691521	5.15161095869411	3.00361262605026e-11	1.10908396216906e-08	FAM20A	17	68535113	68601389	-	6203	protein_coding	FAM20A, golgi associated secretory pathway pseudokinase [Source:HGNC Symbol;Acc:HGNC:23015]	-	140	2316	388	31	21	26	1.70013721987622	22.2163664582638	4.48280137448638	0.296160155987511	0.245990125619793	0.256618550428758
ENSG00000189001	358.84837859825	2114.0177909551	872.130830893413	61.5620385793342	78.7174933359306	82.6810737789389	1114.99900014892	74.3202018980679	3.90787284045829	3.18798707379145e-11	1.1510050219531e-08	SBSN	19	35523367	35528351	-	1986	protein_coding	suprabasin [Source:HGNC Symbol;Acc:HGNC:24950]	-	321	2394	820	70	73	91	12.1754075929376	71.726750902827	29.590626497947	2.08874543305294	2.67081481544691	2.80529558866242
ENSG00000084734	4.4716308859595	0.883048367149165	1.06357418401636	98.4992617269348	47.4461603668623	87.2239899206389	2.13941781237501	77.7231373381453	-5.24237139980816	3.7564842567227e-11	1.32677390693421e-08	GCKR	2	27496842	27523684	+	3146	protein_coding	glucokinase regulator [Source:HGNC Symbol;Acc:HGNC:4196]	-	4	1	1	112	44	96	0.0957765069012094	0.0189137453844686	0.0227803731509321	2.10972583854705	1.01623493121517	1.86822420849089
ENSG00000105464	267.17994543608	221.64514015444	514.769905063917	53.6469193334198	46.3678385403427	43.6119949603194	334.531663551479	47.8755842780273	2.80356267379327	5.75219253369365e-11	1.98842281053023e-08	GRIN2D	19	48394875	48444931	+	5093	protein_coding	glutamate ionotropic receptor NMDA type subunit 2D [Source:HGNC Symbol;Acc:HGNC:4588]	-	239	251	484	61	43	48	3.53493917533762	2.93248839345456	6.81069195042037	0.709778559458729	0.613472274891229	0.577010932644053
ENSG00000064205	95.0221563266394	3625.79659551447	918.928094990132	38.6961385355815	14.0181837447548	20.8974142518197	1546.58228227708	24.5372455107187	5.97532284743874	7.41715670521061e-11	2.51055302061577e-08	WISP2	20	44714844	44728509	+	4981	protein_coding	WNT1 inducible signaling pathway protein 2 [Source:HGNC Symbol;Acc:HGNC:12770]	-	85	4106	864	44	13	23	1.28546455081572	49.0499602637992	12.4313058819449	0.523483324983216	0.189638700775848	0.282701280026567
ENSG00000129667	8.943261771919	2.64914510144749	0	88.8252270930394	106.75386082544	79.955324093919	3.8641356244555	91.8448040041328	-4.60330132179661	8.03157353075668e-11	2.66304030926947e-08	RHBDF2	17	76470891	76501790	-	6924	protein_coding	rhomboid 5 homolog 2 [Source:HGNC Symbol;Acc:HGNC:20788]	-	8	3	0	101	99	88	0.0870343416265756	0.0257810411523129	0	0.864432391339352	1.03891088396975	0.778111965133781
ENSG00000139329	2150.85445614652	15497.4988434678	5419.97404174735	392.238131519758	568.275602575828	467.920362595094	7689.44244712057	476.144698896893	4.01359097810961	9.97054066465782e-11	3.23982748357391e-08	LUM	12	91102629	91111831	-	3008	protein_coding	lumican [Source:HGNC Symbol;Acc:HGNC:6724]	-	1924	17550	5096	446	527	515	48.1820147713063	347.164688926494	121.414663178762	8.786658433697	12.7301330869857	10.4820415709318
ENSG00000149131	632.735770363269	10124.1495293652	2968.43554758965	80.910107847125	188.706319640929	155.367732046138	4575.10694910603	141.661386511397	5.01387960615071	1.04514744595202e-10	3.32951187340832e-08	SERPING1	11	57597387	57614853	+	3603	protein_coding	serpin family G member 1 [Source:HGNC Symbol;Acc:HGNC:1228]	-	566	11465	2791	92	175	171	11.8334093909618	189.341604707301	55.515611303507	1.51317892059779	3.52918112040793	2.90568364483592
ENSG00000153885	145.328003793684	124.509819768032	216.969133539337	30.7810192896671	26.9580456629899	27.2574968501996	162.268985700351	28.3321872676189	2.51531894567409	1.61679866869882e-10	5.05156307122111e-08	KCTD15	19	33795933	33815763	+	6388	protein_coding	potassium channel tetramerization domain containing 15 [Source:HGNC Symbol;Acc:HGNC:23297]	-	130	141	204	35	25	30	1.53297885850253	1.31338019100108	2.288678616515	0.324690703666495	0.284364423848953	0.287523156695774
ENSG00000174059	95.0221563266394	4399.34696513714	1038.04840359996	23.7453577377432	24.8014020099507	44.5205781886594	1844.13917502125	31.0224459787845	5.89294823603185	1.7732780568118e-10	5.43593369604175e-08	CD34	1	207880972	207911402	-	9219	protein_coding	CD34 molecule [Source:HGNC Symbol;Acc:HGNC:1662]	-	85	4982	976	27	23	49	0.694532913289196	32.1555664740274	7.58727027209508	0.173558811168185	0.181277616268938	0.325408389643336
ENSG00000105889	19.0044312653279	0.883048367149165	2.12714836803271	201.395811923822	278.207031242056	198.979727006457	7.33820933350325	226.194190057445	-4.97849373296571	1.90990094556806e-10	5.74632604863784e-08	STEAP1B	7	22419444	22727613	-	6478	protein_coding	STEAP family member 1B [Source:HGNC Symbol;Acc:HGNC:41907]	-	17	1	2	229	258	219	0.197681350034366	0.0091853416146246	0.0221262901922916	2.09489015675005	2.89386936957799	2.06975839029021
ENSG00000065717	58.1312015174735	152.767367516805	115.929586057783	7.9151192459144	6.46993095911758	12.7201651967598	108.942718364021	9.03507180059727	3.58612803147115	2.56127672281243e-10	7.56601143918793e-08	TLE2	19	2997638	3047635	-	4038	protein_coding	transducin like enhancer of split 2 [Source:HGNC Symbol;Acc:HGNC:11838]	-	52	173	109	9	6	14	0.970051406450139	2.54927123215951	1.93454900413045	0.132081779772123	0.107965523895816	0.212264907954568
ENSG00000011465	9125.48073052185	88426.697389583	30282.0841673137	1493.31916439585	2827.35982913438	2206.94866163783	42611.4207624729	2175.87588505602	4.29161434943445	2.62576356807791e-10	7.61799655188605e-08	DCN	12	91140484	91183123	-	12847	protein_coding	decorin [Source:HGNC Symbol;Acc:HGNC:2705]	-	8163	100138	28472	1698	2622	2429	47.8636476779708	463.802884929165	158.831194798444	7.83254104261501	14.8296576056434	11.5755669540449
ENSG00000142303	126.323572528356	834.48070695596	254.194229979909	14.0713231038478	26.9580456629899	22.7145807084997	404.999503154742	21.2479831584458	4.2569873897234	2.83231374606458e-10	8.07308797058092e-08	ADAMTS10	19	8580242	8610735	-	5703	protein_coding	ADAM metallopeptidase with thrombospondin type 1 motif 10 [Source:HGNC Symbol;Acc:HGNC:13201]	-	113	945	239	16	25	25	1.49256341620051	9.85972253474725	3.00340625810047	0.16625829733897	0.318520066552185	0.268381834848998
ENSG00000143320	4291.64774279963	3449.18692208464	6883.45211895386	1228.60239850471	774.235071441071	715.963583931911	4874.76226127938	906.267017959231	2.4271095496202	4.04614345555654e-10	1.13340849521426e-07	CRABP2	1	156699606	156705816	-	1100	protein_coding	cellular retinoic acid binding protein 2 [Source:HGNC Symbol;Acc:HGNC:2339]	-	3839	3906	6472	1397	718	788	262.895497145526	211.28847588916	421.662884593902	75.2610786593541	47.4276842398119	43.8581201478306
ENSG00000163431	27.9476930372469	113.913239362242	149.963959946306	3.51783077596196	2.15664365303919	3.63433291335995	97.2749641152651	3.10293578078703	4.95782727495589	4.52520800878105e-10	1.23959256395987e-07	LMOD1	1	201896452	201946588	-	3971	protein_coding	leiomodin 1 [Source:HGNC Symbol;Acc:HGNC:6647]	-	25	129	141	4	2	4	0.474239629046847	1.93297429976339	2.54471281907061	0.0596934695117191	0.0365957177445905	0.0616703743800085
ENSG00000196666	26.829785315757	304.651686666462	109.548140953685	0.879457693990489	2.15664365303919	0	147.009870978635	1.01203378234323	7.24855889769584	4.57780229196728e-10	1.23959256395987e-07	FAM180B	11	47586693	47589194	+	1388	protein_coding	family with sequence similarity 180 member B [Source:HGNC Symbol;Acc:HGNC:34451]	-	24	345	103	1	2	0	1.30250529125881	14.7899220662397	5.31823238838743	0.042695022952276	0.104698555593493	0
ENSG00000166689	114.026587591967	86.5387399806181	163.790424338519	595.392858831561	446.425236179113	665.082923144871	121.451917303701	568.967006051848	-2.23032620784972	5.79920124588636e-10	1.54458397773632e-07	PLEKHA7	11	16777317	17014443	-	10987	protein_coding	pleckstrin homology domain containing A7 [Source:HGNC Symbol;Acc:HGNC:27049]	-	102	98	154	677	414	732	0.69932453928604	0.530741695821857	1.00452592205845	3.65154167540757	2.73792392817877	4.07895052055443
ENSG00000154556	472.874966190217	911.305914897938	789.172044540137	143.35160412045	181.158066855292	163.544981101198	724.450975209431	162.684884025647	2.15605976999362	6.47949560994498e-10	1.69794137378671e-07	SORBS2	4	185585444	185956652	-	17161	protein_coding	sorbin and SH3 domain containing 2 [Source:HGNC Symbol;Acc:HGNC:24098]	-	423	1032	742	163	168	180	1.85675882481848	3.57827210272614	3.0987095168208	0.562874702687182	0.711322999461371	0.642164649486371
ENSG00000130635	15310.8641535253	24644.996878766	25822.5176137331	5647.87731080692	6590.70300368778	5724.07433854193	21926.1262153415	5987.55155101221	1.87264741167621	7.23444065516386e-10	1.86568186229281e-07	COL5A1	9	134641774	134844843	+	11189	protein_coding	collagen type V alpha 1 chain [Source:HGNC Symbol;Acc:HGNC:2209]	-	13696	27909	24279	6422	6112	6300	92.2062148355675	148.418917053886	155.510269231856	34.0130631075636	39.6910175011599	34.4719424653004
ENSG00000165949	279.476930372469	605.771179864327	148.90038576229	26.3837308197147	30.1930111425487	41.7948285036395	344.716165333029	32.7905234886343	3.39457283416625	8.16978617484847e-10	2.05665854051117e-07	IFI27	14	94104836	94116698	+	4147	protein_coding	interferon alpha inducible protein 27 [Source:HGNC Symbol;Acc:HGNC:5397]	-	250	686	140	30	28	46	4.54112748238493	9.84297397732413	2.41943273465072	0.428700447488009	0.490596173690081	0.679110236707175
ENSG00000139874	5.58953860744937	2.64914510144749	22.3350578643435	121.365161770687	202.724503385684	202.614059919817	10.1912471910801	175.56790835873	-4.12086137378199	8.22815320571344e-10	2.05665854051117e-07	SSTR1	14	38207999	38213067	+	4295	protein_coding	somatostatin receptor 1 [Source:HGNC Symbol;Acc:HGNC:11330]	-	5	3	21	138	188	223	0.0876929251196754	0.0415617995200499	0.350409344025491	1.90406879542975	3.18049591278097	3.17876319184238
ENSG00000111913	13.4148926578785	233.124768927379	372.250964405725	3.51783077596196	0	0.908583228339988	206.263541996994	1.47547133476731	7.0773410314563	9.06490800383213e-10	2.23147818694334e-07	RIPOR2	6	24804281	25042170	-	9536	protein_coding	RHO family interacting cell polarization regulator 2 [Source:HGNC Symbol;Acc:HGNC:13872]	-	12	264	350	4	0	1	0.0947922265240786	1.6473047133597	2.63039732345757	0.0248576727591271	0	0.00642022484959662
ENSG00000055732	1.11790772148987	3.53219346859666	0	58.0442078033723	50.6811258464211	51.7892440153793	1.55003373002884	53.5048592217242	-5.01728331476335	1.43340427347781e-09	3.47589839271552e-07	MCOLN3	1	85018082	85048499	-	6623	protein_coding	mucolipin 3 [Source:HGNC Symbol;Acc:HGNC:13358]	-	1	4	0	66	47	57	0.01137373134196	0.0359369729606149	0	0.590548944981444	0.515636039007786	0.526910170232212
ENSG00000157510	60.3670169604532	34.4388863188174	30.8436513364743	185.565573431993	219.977652609998	210.791308974877	41.883184871915	205.444845005623	-2.29958100040641	1.64779979979175e-09	3.93702990400244e-07	AFAP1L1	5	149271871	149341802	+	4721	protein_coding	actin filament associated protein 1 like 1 [Source:HGNC Symbol;Acc:HGNC:26714]	-	54	39	29	211	204	232	0.861623390087113	0.491549052362209	0.440233968238116	2.6485926672288	3.13975909906893	3.00864166203236
ENSG00000197766	88.3147099977001	6890.42640886493	2137.78410987288	7.9151192459144	10.783218265196	14.5373316534398	3038.84174291184	11.0785563881834	8.09974340924892	1.75982611213554e-09	4.14375287592262e-07	CFD	19	859643	863630	+	1222	protein_coding	complement factor D [Source:HGNC Symbol;Acc:HGNC:2771]	-	79	7803	2010	9	10	16	4.86982781632266	379.950182626298	117.881160724217	0.43645354068726	0.594605544859938	0.801613933430486
ENSG00000206262	0	0.883048367149165	0	71.2360732132296	57.1510568055386	91.7669060623388	0.294349455716388	73.3846786937024	-7.65622503370624	1.82603586641569e-09	4.23822924595082e-07	FOXL2NB	3	138947234	138953451	+	4567	protein_coding	FOXL2 neighbor [Source:HGNC Symbol;Acc:HGNC:34428]	-	0	1	0	81	53	101	0	0.013028824825824	0	1.05104358232505	0.843227999089091	1.35396314445831
ENSG00000113212	259.354591385651	720.567467593718	327.580848677038	76.5128193771725	35.5846202751467	41.7948285036395	435.834302552136	51.2974227186529	3.08455299861533	1.91751462876136e-09	4.38786763006842e-07	PCDHB7	5	141172619	141176383	+	3765	protein_coding	protocadherin beta 7 [Source:HGNC Symbol;Acc:HGNC:8692]	-	232	816	308	87	33	46	4.64173908665335	12.8961903509437	5.86280281840967	1.36937056882471	0.636867548526477	0.748013320484636
ENSG00000125730	209.048743918607	23088.1826074821	3880.98219747569	3.51783077596196	25.8797238364703	15.4459148817798	9059.40451629212	14.9478231647374	9.24599865836518	2.20402609541956e-09	4.97344610726132e-07	C3	19	6677704	6730562	-	8328	protein_coding	complement C3 [Source:HGNC Symbol;Acc:HGNC:1318]	-	187	26146	3649	4	24	17	1.6914478435097	186.810290987392	31.4016666427601	0.0284633486348507	0.209397111186987	0.124975443181773
ENSG00000113211	55.8953860744937	129.808109970927	74.450192881145	8.79457693990489	8.62657461215677	2.72574968501996	86.7178963088553	6.71563374569388	3.70144727780827	2.27505548198046e-09	5.06340087886803e-07	PCDHB6	5	141150022	141153287	+	3266	protein_coding	protocadherin beta 6 [Source:HGNC Symbol;Acc:HGNC:8691]	-	50	147	70	10	8	3	1.15321835085427	2.67816549846666	1.53603606102213	0.181447311260744	0.177981133084836	0.0562369236060197
ENSG00000100558	4.4716308859595	0	1.06357418401636	52.7674616394293	65.7776314176954	48.1549111020194	1.84506835665862	55.566668053048	-5.0058245241527	2.81041564680307e-09	6.12796701948386e-07	PLEK2	14	67386983	67412200	-	1603	protein_coding	pleckstrin 2 [Source:HGNC Symbol;Acc:HGNC:19238]	-	4	0	1	60	61	53	0.18796811647611	0	0.0447080810560403	2.21811697533721	2.76500851684027	2.02422520323452
ENSG00000143387	5638.72654719493	42554.9838612854	12858.6118847578	1438.79278736844	1640.12749813631	1471.90482991078	20350.774097746	1516.94170513851	3.74587819226391	2.8288147132473e-09	6.12796701948386e-07	CTSK	1	150796208	150808323	-	1887	protein_coding	cathepsin K [Source:HGNC Symbol;Acc:HGNC:2536]	-	5044	48191	12090	1636	1521	1620	201.354295276539	1519.60353355958	459.17047273341	51.3781091040243	58.5676063179895	52.5605129562907
ENSG00000004776	3813.18323800196	6887.77726376348	4677.59926130394	1541.68933756533	1279.96800807876	1328.34867983306	5126.18658768979	1383.33534182572	1.88975620941924	2.8699443903154e-09	6.13526138282293e-07	HSPB6	19	35754569	35758079	-	1721	protein_coding	heat shock protein family B (small) member 6 [Source:HGNC Symbol;Acc:HGNC:26511]	-	3411	7800	4398	1753	1187	1462	149.299574406729	269.68077585148	183.144510863799	60.3625757272817	50.1152624809395	52.00953643831
ENSG00000105088	136.384742021765	356.751540328262	470.09978933523	22.8659000437527	49.6028040199015	15.4459148817798	321.078690561752	29.3048729818113	3.46165108813298	4.85303730112724e-09	1.02399087053785e-06	OLFM2	19	9853718	9936552	-	2500	protein_coding	olfactomedin 2 [Source:HGNC Symbol;Acc:HGNC:17189]	-	122	404	442	26	46	17	3.6760172666767	9.61562710549336	12.6707351353248	0.616311195320695	1.33695867550667	0.416318196327123
ENSG00000168913	1.11790772148987	0	3.19072255204907	41.334511617553	51.7594476729407	60.8750762987792	1.43621009117965	51.3230118630909	-5.22896605522309	5.2971549509405e-09	1.10337021138372e-06	ENHO	9	34521040	34523041	-	1082	protein_coding	energy homeostasis associated [Source:HGNC Symbol;Acc:HGNC:24838]	-	1	0	3	47	48	67	0.0696194294619234	0	0.198707173566079	2.57417053356255	3.22339952304108	3.79108937070747
ENSG00000143382	452.752627203399	4279.25238720485	1265.65327897946	137.195400262516	120.772044570195	135.378901022658	1999.21943112924	131.115448618456	3.93054378409948	5.60759380424469e-09	1.15324780427296e-06	ADAMTSL4	1	150549369	150560937	+	6432	protein_coding	ADAMTS like 4 [Source:HGNC Symbol;Acc:HGNC:19706]	-	405	4846	1190	156	112	149	4.7431483495817	44.8305049562876	13.2592963588418	1.4372928995352	1.26523776883878	1.41826280483477
ENSG00000124762	8870.59777002216	7465.29089587904	6384.63582665019	1907.54373826537	2887.74585141948	2117.90750526051	7573.5081641838	2304.39903164845	1.71671762002683	5.93189327841661e-09	1.20469337618043e-06	CDKN1A	6	36676460	36687339	+	3050	protein_coding	cyclin dependent kinase inhibitor 1A [Source:HGNC Symbol;Acc:HGNC:1784]	-	7935	8454	6003	2169	2678	2331	195.976867851919	164.929620901317	141.054860576654	42.1430952916326	63.7985625981267	46.7906323837283
ENSG00000106823	135.266834300275	2041.60782484887	362.678796749578	39.575596229572	34.5062984486271	25.4403303935197	846.517818632907	33.1740750239063	4.67381743907314	6.16310889336902e-09	1.23619790358724e-06	ECM2	9	92493554	92536655	-	4916	protein_coding	extracellular matrix protein 2 [Source:HGNC Symbol;Acc:HGNC:3154]	-	121	2312	341	45	32	28	1.85409172986451	27.9841559334199	4.97120939607321	0.542459547111302	0.472975085968328	0.348708583531549
ENSG00000174348	700.928141374152	8838.43110679599	2592.99386063188	153.025638754345	263.110525670782	250.768971021837	4044.11770293401	222.301711815654	4.18553700717008	8.63919236140785e-09	1.71171900360724e-06	PODN	1	53062052	53085502	+	4900	protein_coding	podocan [Source:HGNC Symbol;Acc:HGNC:23174]	-	627	10009	2438	174	244	276	9.63893788142476	121.543255833101	35.6580158139277	2.10435926188777	3.61821114489384	3.44849406321386
ENSG00000148175	1874.73124893852	3043.86772156317	2240.95080572246	576.04478956377	711.692405502934	799.55324093919	2386.51659207472	695.763478668631	1.77850551749672	9.26295468188274e-09	1.81319547851264e-06	STOM	9	121338988	121370304	-	3198	protein_coding	stomatin [Source:HGNC Symbol;Acc:HGNC:3383]	-	1677	3447	2107	655	660	880	39.5013850627494	64.1355879770069	47.2177869407374	12.1375088076398	14.9956617898823	16.8469269749415
ENSG00000147852	1.11790772148987	3.53219346859666	2.12714836803271	64.2004116613057	33.4279766221075	49.0634943303594	2.25908318603975	48.8972942045909	-4.39600003013398	1.01128498008266e-08	1.95599369897655e-06	VLDLR	9	2621834	2660053	+	9339	protein_coding	very low density lipoprotein receptor [Source:HGNC Symbol;Acc:HGNC:12698]	-	1	4	2	73	31	54	0.00806598379674496	0.0254856592695313	0.0153479074703571	0.463222026514232	0.241191211589937	0.354005382262628
ENSG00000079931	2464.98652588517	2597.04524778569	2045.25315586345	5889.72817665431	5994.39103362244	5695.90825846339	2369.09497651144	5860.00915624671	-1.30647767378983	1.16834910775468e-08	2.2092048447424e-06	MOXD1	6	132296055	132401545	-	5293	protein_coding	monooxygenase DBH like 1 [Source:HGNC Symbol;Acc:HGNC:21063]	-	2205	2941	1923	6697	5559	6269	31.3808295871059	33.0620202159119	26.0373596661321	74.9799458476125	76.3123698767609	72.5124963263004
ENSG00000133055	167.686158223481	78.5913046762756	25.5257804163926	4.39728846995245	4.31328730607839	1.81716645667998	90.6010811053831	3.5092474109036	4.69587310173355	1.16939506769155e-08	2.2092048447424e-06	MYBPH	1	203167811	203175813	-	1805	protein_coding	myosin binding protein H [Source:HGNC Symbol;Acc:HGNC:7552]	-	150	89	24	5	4	2	6.25996310341838	2.93392533250908	0.952913736503036	0.164157041157227	0.161021158076198	0.0678374118180093
ENSG00000125657	661.801371122006	528.94597192235	686.00534869055	181.168284962041	225.369261742596	229.871556770017	625.584230578302	212.136367824885	1.5603625930209	1.25099038879962e-08	2.33618860308361e-06	TNFSF9	19	6530999	6535928	+	1665	protein_coding	TNF superfamily member 9 [Source:HGNC Symbol;Acc:HGNC:11939]	-	592	599	645	206	209	253	26.7833680632182	21.4066565433894	27.762912784791	7.33195346708611	9.12078480156988	9.30299449485622
ENSG00000168542	34072.7094432899	83273.2271189005	70355.432272682	15036.0881941554	6240.24841006891	7208.69933364947	62567.1229449575	9495.01197929126	2.72014143830301	1.28110346726189e-08	2.36523727643227e-06	COL3A1	2	188974320	189012746	+	6811	protein_coding	collagen type III alpha 1 chain [Source:HGNC Symbol;Acc:HGNC:2201]	-	30479	94302	66150	17097	5787	7934	337.091308030642	823.846459882015	696.046926685784	148.756430581722	61.7366077824645	71.3177768156053
ENSG00000169122	25.7118775942671	129.808109970927	20.2079094963108	0	0	0	58.5759656871684	0	8.39002173451502	1.41322521061385e-08	2.57985056144307e-06	FAM110B	8	57994509	58204279	+	4943	protein_coding	family with sequence similarity 110 member B [Source:HGNC Symbol;Acc:HGNC:28587]	-	23	147	19	0	0	0	0.350505588021328	1.76955058021285	0.275475222481048	0	0	0
ENSG00000077092	29.0656007587367	101.550562222154	77.640915433194	4.39728846995245	0	3.63433291335995	69.4190261380282	2.6772071277708	4.65139007416505	1.74195313435426e-08	3.14461250820597e-06	RARB	3	25174332	25597932	+	3697	protein_coding	retinoic acid receptor beta [Source:HGNC Symbol;Acc:HGNC:9865]	THR-like	26	115	73	5	0	4	0.529762994217698	1.85090720655853	1.41511899840324	0.0801470000781162	0	0.0662410215480156
ENSG00000133424	324.193239232064	347.038008289622	231.859172115566	91.4636001750109	72.247562376813	94.4926557473588	301.030139879084	86.0679394330609	1.80485269873001	2.25711508205214e-08	4.01750530301641e-06	LARGE1	22	33162226	33922841	-	10687	protein_coding	LARGE xylosyl- and glucuronyltransferase 1 [Source:HGNC Symbol;Acc:HGNC:6511]	-	290	393	218	104	67	104	2.04408950842728	2.1881293806455	1.46190865138556	0.576692425676705	0.455532276409306	0.595791098833943
ENSG00000107796	561.189676187917	550.13913273393	918.928094990132	178.529911880069	209.194434344802	180.808062439658	676.752301303993	189.510802888176	1.83673129675933	2.27494606928977e-08	4.01750530301641e-06	ACTA2	10	88935074	88991339	-	2976	protein_coding	actin, alpha 2, smooth muscle, aorta [Source:HGNC Symbol;Acc:HGNC:130]	-	502	623	864	203	194	199	12.7065751963226	12.456366457074	20.8065640450159	4.04231197820064	4.73662457355026	4.09389434441698
ENSG00000165124	729.993742132888	18588.1681284899	2625.96466033638	282.305919770947	207.037790691763	302.558215037216	7314.70884365306	263.967308499975	4.79227061129063	2.86115591532278e-08	4.99840861895153e-06	SVEP1	9	110365251	110579880	-	14190	protein_coding	sushi, von Willebrand factor type A, EGF and pentraxin domain containing 1 [Source:HGNC Symbol;Acc:HGNC:15985]	-	653	21050	2469	321	192	333	3.46647846431319	88.2685436729583	12.4697643523723	1.34056956210998	0.983148212524441	1.43674044871007
ENSG00000261888	46.9521243025747	1065.83937914904	142.518940658192	7.9151192459144	12.9398619182352	16.3544981101198	418.436814703269	12.4031597580898	5.0779671096937	3.11099280569181e-08	5.37705320362498e-06	AC144831.1	17	83104255	83106910	+	2656	lincRNA	novel transcript	-	42	1207	134	9	12	18	1.19118424415198	27.0405459624633	3.61573238968357	0.200808067289093	0.328286736062731	0.414916699918509
ENSG00000158270	1167.09566123543	8479.03042136628	2736.57637547409	490.737393246693	154.200021192302	144.464733306058	4127.56748602526	263.134049248351	3.97102403729117	3.47534866284837e-08	5.90474367420712e-06	COLEC12	18	316740	500722	-	7340	protein_coding	collectin subfamily member 12 [Source:HGNC Symbol;Acc:HGNC:16016]	-	1044	9602	2573	558	143	159	10.7142594653439	77.8398334999353	25.1225244917136	4.50510436738823	1.41559864498767	1.32622602211918
ENSG00000248869	59.2491092389634	455.652957448969	270.147842740155	22.8659000437527	22.6447583569115	13.6287484250998	261.683303142696	19.713135608588	3.73303979661381	3.48898499860826e-08	5.90474367420712e-06	LINC02511	4	136796722	137212799	-	1935	lincRNA	long intergenic non-protein coding RNA 2511 [Source:HGNC Symbol;Acc:HGNC:53500]	-	53	516	254	26	21	15	2.06325364440489	15.8673714612102	9.40745824234597	0.796267694212784	0.788566795462312	0.474598947021344
ENSG00000154678	969.225994531722	1274.23879379624	2984.3891603499	131.039196404583	328.888157088477	248.043221336817	1742.61798289262	235.990191609959	2.88523405683984	3.75167436801862e-08	6.28386118115449e-06	PDE1C	7	31751179	32299329	-	13821	protein_coding	phosphodiesterase 1C [Source:HGNC Symbol;Acc:HGNC:8776]	-	867	1443	2806	149	305	273	4.72538666244509	6.21245306558668	14.5501594194001	0.638871506172209	1.60346887073835	1.20931561516899
ENSG00000163618	437.101919102541	1143.54763545817	1683.63793329789	171.494250328145	179.001423202253	168.996480471238	1088.0958292862	173.164051333879	2.65180007712548	4.3501752569652e-08	7.16836452135701e-06	CADPS	3	62398346	62875389	-	14638	protein_coding	calcium dependent secretion activator [Source:HGNC Symbol;Acc:HGNC:1426]	-	391	1295	1583	195	166	186	2.01211470604046	5.26410183484779	7.75030375568205	0.789440832918638	0.823998660923133	0.777942829268352
ENSG00000104332	78.2535405042912	4285.4337257749	1082.71851932865	7.9151192459144	19.4097928773527	8.17724905505989	1815.46859520261	11.834053726109	7.26496841554161	4.36799463048159e-08	7.16836452135701e-06	SFRP1	8	41261958	41309497	-	4761	protein_coding	secreted frizzled related protein 1 [Source:HGNC Symbol;Acc:HGNC:10776]	-	70	4853	1018	9	18	9	1.10753530507164	60.6524525057128	15.3238943296836	0.112023992169677	0.274710009761378	0.115733958725432
ENSG00000183770	1.11790772148987	0.883048367149165	0	63.3209539673152	47.4461603668623	41.7948285036395	0.66698536287968	50.853980945939	-6.24035122140649	4.91251353329767e-08	7.98136073754872e-06	FOXL2	3	138944224	138947140	-	2917	protein_coding	forkhead box L2 [Source:HGNC Symbol;Acc:HGNC:1092]	Fork	1	1	0	72	44	46	0.0258238679046284	0.0203985748987104	0	1.46272533896423	1.0960147732612	0.965467998500054
ENSG00000166482	543.303152644079	47590.1256507699	16076.9873655912	124.882992546649	174.688135896175	156.276315274478	21403.4720563351	151.949147905767	7.13816985151426	6.03919180996097e-08	9.71472765707286e-06	MFAP4	17	19383442	19387240	-	2152	protein_coding	microfibril associated protein 4 [Source:HGNC Symbol;Acc:HGNC:7035]	-	486	53893	15116	142	162	172	17.0118569802097	1490.13751770272	503.401109316309	3.91032446273318	5.46981840532773	4.89330921770891
ENSG00000099250	4616.95888975318	3292.88736109923	2605.75675084007	13174.2762559775	10470.5049355053	10601.349108271	3505.20100056416	11415.3767665846	-1.70347449477198	6.6991413158285e-08	1.06706812704182e-05	NRP1	10	33177492	33336262	-	11522	protein_coding	neuropilin 1 [Source:HGNC Symbol;Acc:HGNC:8004]	-	4130	3729	2450	14980	9710	11668	27.0010032684706	19.2575382460248	15.2390454899705	77.0460999851789	61.2338434750996	61.9990493218201
ENSG00000106789	101.729602655579	39.7371765217124	75.5137670651613	7.9151192459144	10.783218265196	5.45149937003993	72.3268487474841	8.0499456270501	3.17518452257503	7.84062205053377e-08	1.23676297529148e-05	CORO2A	9	98120975	98192640	-	5717	protein_coding	coronin 2A [Source:HGNC Symbol;Acc:HGNC:2255]	-	91	45	71	9	10	6	1.19903240575125	0.468360842063882	0.890040375936874	0.0932912763197187	0.127096025156349	0.0642539067683261
ENSG00000186340	3809.82951483749	19156.851276934	5401.89328061908	1107.23723673403	1207.72044570195	1015.79604928411	9456.19135746351	1110.25124390669	3.09044336266413	7.94958122338113e-08	1.24189275131032e-05	THBS2	6	169215780	169254044	-	6412	protein_coding	thrombospondin 2 [Source:HGNC Symbol;Acc:HGNC:11786]	-	3408	21694	5079	1259	1120	1118	40.0372088094115	201.317894073316	56.7680859209071	11.6358719664564	12.6918423723816	10.6749234774349
ENSG00000196636	46.9521243025747	31.7897412173699	37.2250964405725	0.879457693990489	2.15664365303919	3.63433291335995	38.655653986839	2.22347808679655	4.12231518144888	9.0997458436466e-08	1.40019041978493e-05	SDHAF3	7	97116590	97181763	+	2303	protein_coding	succinate dehydrogenase complex assembly factor 3 [Source:HGNC Symbol;Acc:HGNC:21752]	-	42	36	35	1	2	4	1.37376697892646	0.930132499897253	1.08916495338651	0.0257319547797478	0.0631009965973812	0.106336542189758
ENSG00000248371	4.4716308859595	2.64914510144749	2.12714836803271	69.4771578252486	38.8195857547055	31.8004129918996	3.08264145181324	46.6990521906179	-3.93725606531446	9.13523632037927e-08	1.40019041978493e-05	LINC02056	5	72574120	72660669	-	818	lincRNA	long intergenic non-protein coding RNA 2056 [Source:HGNC Symbol;Acc:HGNC:52898]	-	4	3	2	79	36	35	0.368353167128612	0.218224852003196	0.175225070740422	5.72322085178847	3.19778571265017	2.61957731760559
ENSG00000165152	17.886523543838	22.0762091787291	8.50859347213085	76.5128193771725	108.910504478479	99.0355718890587	16.157108731566	94.8196319149035	-2.54223687374544	1.06060609510693e-07	1.61043618945816e-05	TMEM246	9	101473171	101533537	-	5568	protein_coding	transmembrane protein 246 [Source:HGNC Symbol;Acc:HGNC:28180]	-	16	25	8	87	101	109	0.216460409993681	0.267163447286001	0.102969905075909	0.925948310277486	1.31802093314841	1.19851576761263
ENSG00000103888	11978.381235764	33788.9627205956	64589.7966211293	2952.33947872607	5799.21478302239	4735.53578610802	36785.7135258297	4495.69668261883	3.03255369367755	1.1138405225079e-07	1.67141834035408e-05	CEMIP	15	80779343	80951776	+	7621	protein_coding	cell migration inducing hyaluronidase 1 [Source:HGNC Symbol;Acc:HGNC:29213]	-	10715	38264	60729	3357	5378	5212	105.910235663645	298.754642562531	571.088901494159	26.1039420766956	51.2753929137088	41.8705750993186
ENSG00000148344	985.99461035407	1518.84319149656	1459.22378047044	476.666070142845	471.226638189064	382.513539131135	1321.35386077369	443.468749154348	1.57548995405208	1.12134301162427e-07	1.67141834035408e-05	PTGES	9	129738331	129753047	-	1896	protein_coding	prostaglandin E synthase [Source:HGNC Symbol;Acc:HGNC:9599]	-	882	1720	1372	542	437	421	35.0419263722683	53.9791908886105	51.8603364956995	16.9405564276927	16.7472407928711	13.5944062308978
ENSG00000167779	8692.85044230527	18289.6977803935	11450.4396651201	3943.48829985335	3402.10536266933	2981.0615721835	12810.9959626063	3442.21841156873	1.89600015106923	1.1512137026229e-07	1.70034263877402e-05	IGFBP6	12	53097436	53102345	+	1346	protein_coding	insulin like growth factor binding protein 6 [Source:HGNC Symbol;Acc:HGNC:5475]	-	7776	20712	10766	4484	3155	3281	435.179984801324	915.615706829267	573.229942526653	197.4182334994	170.31561394565	149.237392071201
ENSG00000101825	638.325308970719	3682.31169101202	1186.94878936225	143.35160412045	222.134296263037	233.505889683377	1835.86192978166	199.663930022288	3.20127478106222	1.16426158647242e-07	1.7041223419295e-05	MXRA5	X	3308565	3346641	-	9793	protein_coding	matrix remodeling associated 5 [Source:HGNC Symbol;Acc:HGNC:7539]	-	571	4170	1116	163	206	257	4.39215921056106	25.337079671671	8.16710223517218	0.986367075749488	1.52845137362077	1.60669650674958
ENSG00000171649	10.0611694934089	1.76609673429833	2.12714836803271	43.9728846995244	66.855953244215	72.686658267199	4.65147153191331	61.1718320703128	-3.75692947016479	1.21142948572599e-07	1.75732989773126e-05	ZIK1	19	57578456	57593777	+	5257	protein_coding	zinc finger protein interacting with K protein 1 [Source:HGNC Symbol;Acc:HGNC:33104]	zf-C2H2	9	2	2	50	62	80	0.128962146490434	0.0226374901957535	0.0272653809902349	0.563636026800068	0.856946823297857	0.931683685231172
ENSG00000110660	267.17994543608	163.363947922595	166.981146890568	673.664593596715	655.619670523915	574.224600310872	199.175013416415	634.502954810501	-1.67320822075336	1.35471969821821e-07	1.9458183168255e-05	SLC35F2	11	107790991	107928293	-	3717	protein_coding	solute carrier family 35 member F2 [Source:HGNC Symbol;Acc:HGNC:23615]	-	239	185	157	766	608	632	4.84354189399905	2.96152514156969	3.02709913033487	12.2124535816636	11.8853282027941	10.4097667346667
ENSG00000118849	19.0044312653279	482.144408463444	173.362591994666	11.4329500218764	7.54825278563718	7.26866582671991	224.837143907813	8.74995621141115	4.68168063365343	1.36531844720938e-07	1.9458183168255e-05	RARRES1	3	158696892	158732696	-	2236	protein_coding	retinoic acid receptor responder 1 [Source:HGNC Symbol;Acc:HGNC:9867]	-	17	546	163	13	7	8	0.572710100859848	14.5297151461663	5.2243872053004	0.344538906149762	0.227471190998744	0.219045667856005
ENSG00000067992	16.7686158223481	0.883048367149165	10.6357418401636	99.3787194209253	104.597217172401	129.018818424278	9.42913534322029	110.998251672535	-3.58553598447057	1.647713812184e-07	2.32786141796118e-05	PDK3	X	24465221	24541862	+	4951	protein_coding	pyruvate dehydrogenase kinase 3 [Source:HGNC Symbol;Acc:HGNC:8811]	-	15	1	10	113	97	142	0.22822123614765	0.0120183080144492	0.144752684170536	1.35254659259277	1.42357046363215	1.75594900253221
ENSG00000124212	4635.96332101851	16882.1186831577	17973.3401356924	2619.02501270368	1518.27713173959	1924.37927762409	13163.8073799562	2020.56047402245	2.70370049265023	1.70247103306421e-07	2.3844867994995e-05	PTGIS	20	49503874	49568146	-	5579	protein_coding	prostaglandin I2 synthase [Source:HGNC Symbol;Acc:HGNC:9603]	-	4147	19118	16899	2978	1408	2118	55.9932137380967	203.902406969495	217.082191147327	31.6326116423027	18.3377671617303	23.2426731498594
ENSG00000133110	19467.2450620247	10723.7393706595	31201.0122623038	3644.47268389659	5450.91683305656	3503.49692847899	20463.9988983293	4199.62881514405	2.28478310988423	2.09810225203686e-07	2.91349293067033e-05	POSTN	13	37562583	37598844	-	5464	protein_coding	periostin [Source:HGNC Symbol;Acc:HGNC:16953]	-	17414	12144	29336	4144	5055	3856	240.074244090635	132.247455406938	384.777579460757	44.9444193006138	67.2218762401951	43.2058760291261
ENSG00000115129	586.901553782184	351.453250125368	255.257804163926	1682.40256860381	1339.27570853734	1601.8322315634	397.870869357159	1541.17016956818	-1.9542783616562	2.19048472784304e-07	3.01600045536151e-05	TP53I3	2	24077433	24085861	-	2312	protein_coding	tumor protein p53 inducible protein 3 [Source:HGNC Symbol;Acc:HGNC:19373]	-	525	398	240	1913	1242	1763	17.1052408762308	10.2431020354049	7.43948656742206	49.0336087906112	39.0331793238324	46.685386991446
ENSG00000274370	21.2402467083076	344.388863188174	42.5429673606543	3.51783077596196	3.23496547955879	5.45149937003993	136.057359085712	4.06809854185356	5.06131459680813	2.55353922721622e-07	3.48633208609933e-05	AC130371.2	17	83098377	83098987	+	611	lincRNA	novel transcript	-	19	390	40	4	3	6	2.34244882304128	37.9804104124712	4.69178749151113	0.38795870283312	0.356763326915963	0.601210450072865
ENSG00000125726	278.359022650979	343.505814821025	399.90389319015	99.3787194209253	109.988826304999	132.653151337638	340.589576887385	114.006899021187	1.57903269872082	2.60988445885681e-07	3.53356606692055e-05	CD70	19	6583183	6604103	-	1532	protein_coding	CD70 molecule [Source:HGNC Symbol;Acc:HGNC:11937]	-	249	389	376	113	102	146	12.2432946780499	15.108699816606	17.5893030540111	4.37105625321591	4.8377293429192	5.83459306018277
ENSG00000116962	1940.68780450642	8686.54678764633	4411.70571529985	787.114636121488	847.560955644403	825.902154561049	5012.9801024842	820.19258210898	2.61173821475359	2.92976202677874e-07	3.93387137595655e-05	NID1	1	235975830	236065162	-	5864	protein_coding	nidogen 1 [Source:HGNC Symbol;Acc:HGNC:7821]	-	1736	9837	4148	895	786	909	22.300442457139	99.817104193335	50.6949078638113	9.04473383572551	9.73932245896337	9.49044118804056
ENSG00000136531	224.699452019465	490.091843767786	78.7044896172104	35.1783077596196	18.3314710508331	28.1660800785396	264.498595134821	27.2252862963308	3.27770721913891	3.32530537499187e-07	4.42838003504041e-05	SCN2A	2	165194993	165392310	+	23695	protein_coding	sodium voltage-gated channel alpha subunit 2 [Source:HGNC Symbol;Acc:HGNC:10588]	-	201	555	74	40	17	31	0.638994419001394	1.39371035465894	0.223817767082912	0.100039150635593	0.0521305574548232	0.0800979611368793
ENSG00000143028	178.86523543838	273.744993816241	238.240617219664	44.8523423935149	73.3258842033326	71.7780750388591	230.283615491428	63.3187672119022	1.86639645795088	3.36302251912548e-07	4.4421973063603e-05	SYPL2	1	109466628	109482137	+	3963	protein_coding	synaptophysin like 2 [Source:HGNC Symbol;Acc:HGNC:27638]	-	160	310	224	51	68	79	3.04126056736013	4.65450903952986	4.05082515290297	0.762628131401896	1.24676614574013	1.2204486169807
ENSG00000168938	610.377615933472	2018.64856730299	1110.37144811308	269.99351205508	259.875560191223	208.065559289857	1246.46587711651	245.978210512053	2.34168117028082	3.58206535074509e-07	4.66824917383572e-05	PPIC	5	123023250	123036741	-	2098	protein_coding	peptidylprolyl isomerase C [Source:HGNC Symbol;Acc:HGNC:9256]	-	546	2286	1044	307	241	229	19.6040083804001	64.8346243332813	35.6627284584734	8.67160743581127	8.34664071364831	6.68261558339253
ENSG00000164932	1386.20557464744	3450.06997045179	1218.85601488274	224.261711967575	498.184683852054	207.156976061517	2018.37718666066	309.867790627049	2.70448232937318	3.59162397199154e-07	4.66824917383572e-05	CTHRC1	8	103371515	103382997	+	1776	protein_coding	collagen triple helix repeat containing 1 [Source:HGNC Symbol;Acc:HGNC:18831]	-	1240	3907	1146	255	462	228	52.5940293471134	130.899113806901	46.2446192607129	8.50871420254987	18.9016263979902	7.8597433726305
ENSG00000244694	39.1267702521456	231.358672193081	13.8264643922126	1.75891538798098	0	0	94.7706356124798	0.586305129326993	7.26294050863601	3.72087446467765e-07	4.79786090695379e-05	PTCHD4	6	47878028	48068689	-	5177	protein_coding	patched domain containing 4 [Source:HGNC Symbol;Acc:HGNC:21345]	-	35	262	13	2	0	0	0.509269421232961	3.01133715677786	0.179963627801202	0.0228938349846471	0	0
ENSG00000250657	4.4716308859595	0	1.06357418401636	77.392277071163	28.0363674895095	39.9776620469595	1.84506835665862	48.4687688692107	-4.79756673847689	4.04992050007468e-07	5.18102821769396e-05	AC097451.1	4	43340875	43345600	+	681	processed_transcript	novel transcript	-	4	0	1	88	26	44	0.442456520868142	0	0.105237964659079	7.65776928558414	2.77412736729662	3.9556881399312
ENSG00000179862	1.11790772148987	0	0	41.334511617553	31.2713329690683	35.4347459052595	0.372635907163292	36.0135301639603	-6.62934303825003	4.13774724547167e-07	5.25202964821705e-05	CITED4	1	40861051	40862366	-	1316	protein_coding	Cbp/p300 interacting transactivator with Glu/Asp rich carboxy-terminal domain 4 [Source:HGNC Symbol;Acc:HGNC:18696]	-	1	0	0	47	29	39	0.0572402907886027	0	0	2.11645328063425	1.60118778865855	1.81436725111275
ENSG00000113209	62.602832403433	105.082755690751	56.3694317528669	13.1918654098573	9.70489643867637	15.4459148817798	74.6850066156835	12.7808922434378	2.54317481216633	4.23731529268804e-07	5.33671795041105e-05	PCDHB5	5	141135218	141138625	+	3408	protein_coding	protocadherin beta 5 [Source:HGNC Symbol;Acc:HGNC:8690]	-	56	119	53	15	9	17	1.23778769658359	2.07770378948505	1.11454045142022	0.26083050993732	0.191885909107089	0.305397737916023
ENSG00000087116	3224.0458687768	3133.05560664524	4150.06646603182	1558.39903375115	1475.14425867881	1351.9718437699	3502.38931381795	1461.83837873329	1.26050724347037	4.52752421008351e-07	5.65836044932514e-05	ADAMTS2	5	179110851	179345430	-	8726	protein_coding	ADAM metallopeptidase with thrombospondin type 1 motif 2 [Source:HGNC Symbol;Acc:HGNC:218]	-	2884	3548	3902	1772	1368	1488	24.8964696542263	24.1938319151274	32.0473119924264	12.0341446220432	11.3912412436418	10.4400890532479
ENSG00000170801	705.399772260111	5672.70271056623	2659.99903422491	108.17329636083	427.01544330176	240.774555510097	3012.70050568375	258.654431724229	3.54270008335407	5.31817859178695e-07	6.59575935731012e-05	HTRA3	4	8269765	8307111	+	3321	protein_coding	HtrA serine peptidase 3 [Source:HGNC Symbol;Acc:HGNC:30406]	-	631	6424	2501	123	396	265	14.3125891326987	115.099361186556	53.9714850605282	2.19484043917626	8.66416014526535	4.8853252044338
ENSG00000130600	6.70744632893925	30.9066928502208	67.0051735930305	0	0	0	34.8731042573968	0	7.63878803307152	5.52305840442316e-07	6.79796438611084e-05	H19	11	1995176	2001470	-	2897	processed_transcript	H19, imprinted maternally expressed transcript [Source:HGNC Symbol;Acc:HGNC:4713]	-	6	35	63	0	0	0	0.156012887838042	0.718879014250547	1.55851722394493	0	0	0
ENSG00000153012	72.6640018968419	69.760821004784	46.7972640967197	6.15620385793342	15.0965055712744	5.45149937003993	63.0740289994485	8.90140293308257	2.84976363983226	6.09381369349582e-07	7.4440745171599e-05	LGI2	4	24998847	25030879	-	6428	protein_coding	leucine rich repeat LGI family member 2 [Source:HGNC Symbol;Acc:HGNC:18710]	-	65	79	44	7	14	6	0.761719737718898	0.731286371403782	0.490564774898045	0.0645340452713618	0.158253137234969	0.0571467929362975
ENSG00000113391	372.263271256128	396.488716849975	423.30252523851	141.592688732469	172.531492243135	171.722230156258	397.351504448204	161.948803710621	1.29582262892187	6.21540658762782e-07	7.53594856934248e-05	FAM172A	5	93618069	94111699	-	5071	protein_coding	family with sequence similarity 172 member A [Source:HGNC Symbol;Acc:HGNC:25365]	-	333	449	398	161	160	189	4.94661765957558	5.2685242945795	5.62482497836075	1.88147730015761	2.29259073419474	2.28183729586421
ENSG00000240024	20.1223389868177	5.29829020289499	19.1443353122944	98.4992617269348	98.1272862132833	81.7724905505989	14.8549881673357	92.799679496939	-2.66227030811565	6.31949110694922e-07	7.6053905196003e-05	LINC00888	3	183447608	183456013	+	2131	transcribed_unprocessed_pseudogene	long intergenic non-protein coding RNA 888 [Source:HGNC Symbol;Acc:HGNC:48575]	-	18	6	18	112	91	90	0.636277807696115	0.167534424156372	0.605352872262311	3.11459290852605	3.10283086811426	2.5856845494687
ENSG00000169710	5078.6547787285	5659.456985059	6435.68738748298	1856.53519201392	2559.93601615752	2466.80346494307	5724.59971709016	2294.42489103817	1.31915242955705	6.54102143858307e-07	7.81411583181317e-05	FASN	17	82078333	82098332	-	9364	protein_coding	fatty acid synthase [Source:HGNC Symbol;Acc:HGNC:3594]	-	4543	6409	6051	2111	2374	2715	36.5459328946231	40.7253779213862	46.3111216731706	13.359602788523	18.421265854271	17.75108524242
ENSG00000174807	19583.5074650596	36942.3284396853	27021.1657191196	10465.5465584868	5964.19802247989	6776.21371695963	27849.0005412882	7735.31943264211	1.84807388642052	6.77169247517035e-07	8.03063413460531e-05	CD248	11	66314487	66317044	-	2558	protein_coding	CD248 molecule [Source:HGNC Symbol;Acc:HGNC:18219]	-	17518	41835	25406	11900	5531	7458	515.87169854172	973.14037101211	711.795610718352	275.685001214751	157.109801182722	178.500040714695
ENSG00000197461	53.659570631514	125.392868135181	84.0223605372922	14.0713231038478	19.4097928773527	9.99441551173987	87.6915997679959	14.4918438309801	2.6087836517106	6.99840434950378e-07	8.23935329466579e-05	PDGFA	7	497258	520296	-	4151	protein_coding	platelet derived growth factor subunit A [Source:HGNC Symbol;Acc:HGNC:8799]	-	48	142	79	16	18	11	0.871056296924706	2.03550356615139	1.36393574095249	0.228419915616513	0.315079343886755	0.162239437683278
ENSG00000165983	103.965418098558	102.433610589303	88.2766572733576	32.5399346776481	25.8797238364703	22.7145807084997	98.2252286537397	27.0447464075394	1.85893416483014	7.3190920762132e-07	8.554912874981e-05	PTER	10	16436943	16513745	+	4003	protein_coding	phosphotriesterase related [Source:HGNC Symbol;Acc:HGNC:9590]	-	93	116	83	37	24	25	1.75006862578953	1.72428343383123	1.48597688644144	0.547750586744214	0.435638056948595	0.382358632061912
ENSG00000233922	475.110781633197	495.390133970681	516.897053431949	176.770996492088	231.839192701713	208.065559289857	495.799323011943	205.558582827886	1.27147562089404	7.86198933181647e-07	9.12383861957301e-05	LINC01694	21	45593654	45603056	+	6810	lincRNA	long intergenic non-protein coding RNA 1694 [Source:HGNC Symbol;Acc:HGNC:52481]	-	425	561	486	201	215	229	4.70110053422401	4.90175957584742	5.11456508243122	1.74910412091183	2.29398993834143	2.05875587282783
ENSG00000135744	11.1790772148987	243.721349333169	102.10312166557	3.51783077596196	7.54825278563718	3.63433291335995	119.001182737879	4.90013882498636	4.61726166429015	8.17228566370643e-07	9.41667554455591e-05	AGT	1	230702523	230714297	-	2291	protein_coding	angiotensinogen [Source:HGNC Symbol;Acc:HGNC:333]	-	10	276	96	4	7	4	0.328800622775212	7.16836729042013	3.00307166196068	0.103466943444363	0.222010293790131	0.106893521022703
ENSG00000250337	93.9042486051495	179.25881853128	121.247456977865	32.5399346776481	10.783218265196	25.4403303935197	131.470174704765	22.9211611121212	2.51144533039694	8.24689976173495e-07	9.43573101612027e-05	PURPL	5	27472292	27496401	+	2638	lincRNA	p53 upregulated regulator of p53 levels [Source:HGNC Symbol;Acc:HGNC:48995]	-	84	203	114	37	10	28	2.39862422476698	4.57886145748531	3.09705995009208	0.83117725501785	0.275438959749372	0.649829945656215
ENSG00000159674	213.520374804566	741.760628405298	159.536127602454	54.5263770274103	38.8195857547055	50.8806607870393	371.605710270773	48.0755411897184	2.95008274273073	8.3908391045719e-07	9.53328412111745e-05	SPON2	4	1166932	1208962	-	6013	protein_coding	spondin 2 [Source:HGNC Symbol;Acc:HGNC:11253]	-	191	840	150	62	36	56	2.392764099694	8.31235990400999	1.78780277564026	0.611036569961927	0.435022237310467	0.570181738447063
ENSG00000184254	496.351028341504	802.690965738591	533.914240376211	212.828761945698	223.212618089557	201.705476691477	610.985411485435	212.582285575577	1.5241626666214	8.64761716277138e-07	9.75679416969073e-05	ALDH1A3	15	100877714	100916626	+	5772	protein_coding	aldehyde dehydrogenase 1 family member A3 [Source:HGNC Symbol;Acc:HGNC:409]	-	444	909	502	242	207	222	5.79447866752317	9.3707384733888	6.23299741411676	2.48459588177022	2.60581862429835	2.35474092945205
ENSG00000258461	30.1835084802266	69.760821004784	75.5137670651613	6.15620385793342	4.31328730607839	9.99441551173987	58.4860321833906	6.82130222525056	3.09067894932726	9.73884426940087e-07	0.000109122070927556	AC012651.1	15	42348103	42412317	+	4670	protein_coding	novel transcript	-	27	79	71	7	4	11	0.435516490856666	1.00657575918277	1.08958476000666	0.0888275895084184	0.0622362291921922	0.144208973409698
ENSG00000163879	65.9565555679026	256.084026473258	49.9879866487688	11.4329500218764	10.783218265196	13.6287484250998	124.009522896643	11.948305570724	3.37671309294505	1.0813477969833e-06	0.000120333271627313	DNALI1	1	37556919	37566857	+	4456	protein_coding	dynein axonemal light intermediate chain 1 [Source:HGNC Symbol;Acc:HGNC:14353]	-	59	290	47	13	10	15	0.997388944791353	3.87247900899149	0.755913719668566	0.172888014845347	0.163062831198125	0.20609267560285
ENSG00000188257	13.4148926578785	932.499075709518	258.448526715975	0	0	0.908583228339988	401.45416502779	0.302861076113329	10.2017055221561	1.09933323908726e-06	0.000121502497520073	PLA2G2A	1	19975431	19980416	-	1685	protein_coding	phospholipase A2 group IIA [Source:HGNC Symbol;Acc:HGNC:9031]	-	12	1056	243	0	0	1	0.536462119960602	37.2906771432595	10.3353674217675	0	0	0.036334281404008
ENSG00000149633	125.205664806866	445.056377043179	146.773237394257	33.4193923716386	34.5062984486271	42.7034117319794	239.011759748101	36.876367517415	2.69758898526796	1.16973186775124e-06	0.000128409686860502	KIAA1755	20	38210488	38260772	-	8083	protein_coding	KIAA1755 [Source:HGNC Symbol;Acc:HGNC:29372]	-	112	504	138	38	32	47	1.04376604477468	3.71017345808329	1.22356222228515	0.278597833798694	0.28765873099348	0.355993247035805
ENSG00000204271	49.1879397455545	141.287738743866	94.6581023774557	17.5891538798098	17.2531492243135	10.9029987400799	95.0445936222922	15.2484339480677	2.64528742448756	1.18006750162685e-06	0.000128674877174036	SPIN3	X	56818298	56995827	-	15841	protein_coding	spindlin family member 3 [Source:HGNC Symbol;Acc:HGNC:27272]	-	44	160	89	20	16	12	0.209231853912206	0.600998855926147	0.402649315069888	0.0748193824351482	0.0733901118180766	0.0463783328065804
ENSG00000133083	1159.270307185	3538.3748071667	1316.70483981225	324.51988908249	431.328730607839	442.480032201574	2004.78331805465	399.442883963968	2.32775530101152	1.20001041561324e-06	0.000129977128149789	DCLK1	13	35768652	36131306	-	14375	protein_coding	doublecortin like kinase 1 [Source:HGNC Symbol;Acc:HGNC:2700]	-	1037	4007	1238	369	400	487	5.43411248117425	16.5862323769746	6.1720913230502	1.52119619447048	2.02186567184374	2.0741377146937
ENSG00000163888	2.23581544297975	5.29829020289499	8.50859347213085	44.8523423935149	46.3678385403427	39.0690788186195	5.34756637266853	43.4297532508257	-3.0143296921933	1.23129873686673e-06	0.000132054208079961	CAMK2N2	3	184259213	184261463	-	1362	protein_coding	calcium/calmodulin dependent protein kinase II inhibitor 2 [Source:HGNC Symbol;Acc:HGNC:24197]	-	2	6	8	51	43	43	0.110614130217035	0.2621261805266	0.420951858636314	2.21901269070904	2.29398993834143	1.93289306837547
ENSG00000149257	6192.09086933242	8592.06061236137	7465.22719761081	3500.24162208215	2955.68012649022	2857.49425312926	7416.4595597682	3104.47200056721	1.25639481261563	1.23544282810082e-06	0.000132054208079961	SERPINH1	11	75562056	75572783	+	6281	protein_coding	serpin family H member 1 [Source:HGNC Symbol;Acc:HGNC:1546]	-	5539	9730	7019	3980	2741	3145	66.4293942703933	92.1765190560271	80.087733092589	37.5509558340839	31.708843523634	30.6554952716597
ENSG00000205363	40.2446779736355	97.1353203864081	28.7165029684416	1.75891538798098	2.15664365303919	7.26866582671991	55.3655004428284	3.72807495591336	3.88470253346034	1.30715201331448e-06	0.000138277932878512	INSYN1	15	73735431	73752747	-	6573	protein_coding	inhibitory synaptic factor 1 [Source:HGNC Symbol;Acc:HGNC:33753]	-	36	110	27	2	2	8	0.412568996866095	0.995784379697124	0.29438771583546	0.0180315508467242	0.0221088688823625	0.0745148506505442
ENSG00000197016	21.2402467083076	13.2457255072375	15.9536127602454	86.1868540110679	66.855953244215	66.3265756688191	16.8131949919301	73.1231276413673	-2.1312313051589	1.31069130690532e-06	0.000138277932878512	ZNF470	19	56567511	56588911	+	9627	protein_coding	zinc finger protein 470 [Source:HGNC Symbol;Acc:HGNC:22220]	zf-C2H2	19	15	15	98	62	73	0.148668975888462	0.0927121267989064	0.111665711955177	0.603256237878923	0.467951537350871	0.464246212122156
ENSG00000127083	38.0088625306557	1934.75897242382	413.730357582363	1.75891538798098	5.39160913259798	0	795.499397512279	2.38350817352632	8.40164288630826	1.3300948963199e-06	0.000139419688906513	OMD	9	92414245	92424461	-	2449	protein_coding	osteomodulin [Source:HGNC Symbol;Acc:HGNC:8134]	-	34	2191	389	2	5	0	1.04579810985922	53.2340917795705	11.3836194282858	0.0483958283852667	0.148347892163913	0
ENSG00000174672	2.23581544297975	15.0118222415358	2.12714836803271	65.0798693552962	84.1091024685286	71.7780750388591	6.45826201751609	73.6556822875613	-3.46585834079682	1.40227514179056e-06	0.000146043360440201	BRSK2	11	1389899	1462689	+	6903	protein_coding	BR serine/threonine kinase 2 [Source:HGNC Symbol;Acc:HGNC:11405]	-	2	17	2	74	78	79	0.0218247784087502	0.1465370028469	0.0207640312712828	0.635273243151409	0.821025961377225	0.700657376371798
ENSG00000175893	33.5372316446962	16.7779189758341	29.780077152458	92.3430578690014	111.067148131518	118.115819684198	26.6984092576628	107.175341894906	-2.01537852805072	1.41792057320556e-06	0.000146732200973699	ZDHHC21	9	14611071	14693471	-	9426	protein_coding	zinc finger DHHC-type containing 21 [Source:HGNC Symbol;Acc:HGNC:20750]	-	30	19	28	105	103	130	0.239746093818591	0.119939551942629	0.212887493116838	0.660128648956578	0.793980707716327	0.844369227832372
ENSG00000260001	72.6640018968419	44.1524183574582	97.8488249295048	9.67403463389538	16.174827397794	10.9029987400799	71.555081727935	12.2506202572564	2.5534352631691	1.46726550485287e-06	0.000150877611755345	TGFBR3L	19	7916145	7919097	+	1516	protein_coding	transforming growth factor beta receptor 3 like [Source:HGNC Symbol;Acc:HGNC:44152]	-	65	50	92	11	15	12	3.22977208051258	1.9624882249188	4.34918796953865	0.429991827463951	0.718939290058223	0.484616866747388
ENSG00000102312	586.901553782184	327.61094421234	237.177043035648	1909.30265365335	1312.31766287435	1321.08001400634	383.896513676724	1514.23344351135	-1.98043804093119	1.54376481930275e-06	0.000157086582706093	PORCN	X	48508962	48520814	+	3011	protein_coding	porcupine O-acyltransferase [Source:HGNC Symbol;Acc:HGNC:17652]	-	525	371	223	2171	1217	1454	13.1342799421606	7.33161094168338	5.30778911558341	42.7283168459631	29.3683794942389	29.5644723005664
ENSG00000182585	15.6507081008582	0	4.25429673606543	180.28882726805	83.030780642009	83.5896570072789	6.63500161230789	115.636421639113	-4.15518826138221	1.54698425758447e-06	0.000157086582706093	EPGN	4	74308473	74315307	+	1814	protein_coding	epithelial mitogen [Source:HGNC Symbol;Acc:HGNC:17470]	-	14	0	4	205	77	92	0.581364452860648	0	0.158030989929068	6.69704621325282	3.08427861841516	3.10503875592575
ENSG00000138669	4.4716308859595	297.587299729268	17.0171869442617	0.879457693990489	1.0783218265196	0.908583228339988	106.358705853163	0.955454249616691	6.80639469339937	1.57617762429024e-06	0.000158088838997957	PRKG2	4	81087370	81215117	-	5116	protein_coding	protein kinase cGMP-dependent 2 [Source:HGNC Symbol;Acc:HGNC:9416]	-	4	337	16	1	1	1	0.0588961866128234	3.91954469978584	0.224134648734425	0.0115834034123845	0.0142026578541604	0.0119670180151981
ENSG00000167191	130.795203414315	876.86702857912	2051.63460096755	38.6961385355815	98.1272862132833	94.4926557473588	1019.765610987	77.1053601654079	3.72614384349935	1.57631513003441e-06	0.000158088838997957	GPRC5B	16	19856691	19886167	-	6667	protein_coding	G protein-coupled receptor class C group 5 member B [Source:HGNC Symbol;Acc:HGNC:13308]	-	117	993	1929	44	91	104	1.32194421078487	8.86247554802481	20.7358252642019	0.39110101121065	0.991770298477799	0.955035169227292
ENSG00000000971	1100.02119794604	3601.07124123429	971.043230006934	394.87650460173	242.622410966909	304.375381493896	1890.71188972909	313.958099020845	2.5901765833629	1.67970462698722e-06	0.000167424301071542	CFH	1	196651878	196747504	+	8145	protein_coding	complement factor H [Source:HGNC Symbol;Acc:HGNC:4883]	-	984	4078	913	449	225	335	9.10042616512662	29.791501297797	8.03339720573064	3.26679565919384	2.00720435309073	2.51808391596408
ENSG00000178573	224.699452019465	757.655499013983	87.2130830893413	41.334511617553	38.8195857547055	23.6231639368397	356.52267804093	34.5924204363661	3.36689402249462	1.75271005059297e-06	0.000173635854829171	MAF	16	79585843	79600714	-	6976	protein_coding	MAF bZIP transcription factor [Source:HGNC Symbol;Acc:HGNC:6776]	TF_bZIP	201	858	82	47	36	26	2.17043760869238	7.31841566462783	0.842416631664603	0.399262115440751	0.374969712291835	0.228183037315021
ENSG00000134824	3116.72672751377	3300.83479640358	2062.27034280772	357.059823760139	1028.7190224997	553.327186059053	2826.61062224169	646.368677439629	2.12925930594765	1.77185759336006e-06	0.000174468911026187	FADS2	11	61792980	61867354	+	11026	protein_coding	fatty acid desaturase 2 [Source:HGNC Symbol;Acc:HGNC:3575]	-	2788	3738	1939	406	954	609	19.0472596431806	20.172399733132	12.6031577703394	2.18210057085527	6.2868130684852	3.38154978024159
ENSG00000164056	21.2402467083076	279.926332386285	143.582514842208	7.03566155192391	15.0965055712744	9.08583228339988	148.249697978934	10.4059998021994	3.84183378043412	1.96576443405849e-06	0.000192396233494869	SPRY1	4	123396795	123403760	+	3963	protein_coding	sprouty RTK signaling antagonist 1 [Source:HGNC Symbol;Acc:HGNC:11269]	-	19	317	135	8	14	10	0.361149692374015	4.7596108565515	2.44134551625849	0.11962794218069	0.25668714765238	0.154487166706418
ENSG00000280143	64.8386478464127	278.160235651987	96.7852507454885	15.8302384918288	25.8797238364703	13.6287484250998	146.594711414629	18.4462369177997	2.99889859114544	1.9947304115585e-06	0.000194062185608329	AP000892.3	11	117204967	117210292	+	5326	TEC	novel transcript	-	58	315	91	18	24	15	0.820322364872788	3.5192137699126	1.22450279907769	0.200280220322881	0.327423796839134	0.172427518303849
ENSG00000197614	6520.75573945044	17695.4062293021	13357.4281770614	2423.78540463779	3613.45644066717	3421.7244379284	12524.5300486047	3152.98876107778	1.99003118382825	2.15464777872989e-06	0.000208372395601336	MFAP5	12	8637346	8662888	-	3876	protein_coding	microfibril associated protein 5 [Source:HGNC Symbol;Acc:HGNC:29673]	-	5833	20039	12559	2756	3351	3766	113.36159001022	307.629892328938	232.215307105894	42.1368593292013	62.8189712840286	59.485761828748
ENSG00000117394	533.24198315067	198.685882608562	604.110136521291	1560.15794913913	2171.74015861047	2095.19292455201	445.346000760174	1942.36367743387	-2.12559143309766	2.16762363425357e-06	0.000208386870921406	SLC2A1	1	42925375	42959176	-	4724	protein_coding	solute carrier family 2 member 1 [Source:HGNC Symbol;Acc:HGNC:11005]	-	477	225	568	1774	2014	2306	7.60617320434191	2.83405899034633	8.61703781410857	22.2541209474311	30.9777405440126	29.885869425535
ENSG00000183486	68.1923710108824	678.181145970558	35.0979480725398	14.9507807978383	10.783218265196	12.7201651967598	260.490488351327	12.8180547532647	4.34420084324865	2.48345391726304e-06	0.000237345151728074	MX2	21	41361943	41409390	+	13047	protein_coding	MX dynamin like GTPase 2 [Source:HGNC Symbol;Acc:HGNC:7533]	-	61	768	33	17	10	14	0.352189896784385	3.50256992475552	0.181268703900013	0.0772155868461642	0.0556915747542611	0.0656952324918025
ENSG00000072952	71.546094175352	73.2930144733807	239.30419140368	17.5891538798098	10.783218265196	22.7145807084997	128.047766684138	17.0289842845018	2.90403157693254	2.93818664387575e-06	0.000279162095924265	MRVI1	11	10573091	10693988	-	7700	protein_coding	murine retrovirus integration site 1 homolog [Source:HGNC Symbol;Acc:HGNC:7237]	-	64	83	225	20	10	25	0.626104707971334	0.641392125623593	2.09416716037498	0.153923874955218	0.0943646721842655	0.198776831706992
ENSG00000164236	651.740201628597	2212.91920807581	2207.98000601796	329.796635246433	320.26158247632	413.405368894695	1690.87980524079	354.487862205816	2.25400096796821	3.04971208305411e-06	0.000288073675659187	ANKRD33B	5	10564330	10657816	+	9783	protein_coding	ankyrin repeat domain 33B [Source:HGNC Symbol;Acc:HGNC:35240]	-	583	2506	2076	375	297	455	4.48904771758746	15.2421162533704	15.2080960814229	2.27156899178776	2.20589357884286	2.84744814427249
ENSG00000123342	323.075331510574	379.710797874141	329.707997045071	156.543469530307	133.71190648843	151.733399132778	344.164708809928	147.329591717172	1.22359227062102	3.14819010661662e-06	0.000295656905561851	MMP19	12	55835433	55842966	-	4672	protein_coding	matrix metallopeptidase 19 [Source:HGNC Symbol;Acc:HGNC:7165]	-	289	430	310	178	124	167	4.65964391136227	5.47648469203797	4.7553053765364	2.25779177026565	1.92849719609454	2.18841719085634
ENSG00000069998	203.459205311157	140.404690376717	176.553314546715	431.81372774933	424.858799648721	411.588202438015	173.47240341153	422.753576612022	-1.28724258802486	3.44978178272227e-06	0.00032211841737867	HDHD5	22	17137511	17165287	-	4936	protein_coding	haloacid dehalogenase like hydrolase domain containing 5 [Source:HGNC Symbol;Acc:HGNC:1843]	-	182	159	166	491	394	453	2.77749929646674	1.91671803763099	2.41019670843805	5.89485407256072	5.79990969352967	5.61874770402883
ENSG00000103381	72.6640018968419	29.1405961159224	82.9587863532758	199.636896535841	319.183260649801	294.380965982156	61.58779478868	271.067041055933	-2.142631321953	3.69521161536803e-06	0.000343063446370768	CPPED1	16	12659799	12804017	-	6484	protein_coding	calcineurin like phosphoesterase domain containing 1 [Source:HGNC Symbol;Acc:HGNC:25632]	-	65	33	78	227	296	324	0.755141035480733	0.30283578320863	0.862126805484414	2.07467258663037	3.31702592292378	3.05927476707343
ENSG00000170153	177.74732771689	1433.18749988309	462.654770047115	72.9949886012106	99.2056080398029	80.863907322259	691.196532549033	84.3548346544242	3.03569285334306	3.75891360602795e-06	0.000346994712256456	RNF150	4	140859807	141212877	-	11007	protein_coding	ring finger protein 150 [Source:HGNC Symbol;Acc:HGNC:23138]	-	159	1623	435	83	92	89	1.08814276422008	8.77376120248845	2.83230384853113	0.446864488434088	0.607322011223164	0.495036841169442
ENSG00000134602	32.4193239232064	4.41524183574582	3.19072255204907	145.989977202421	140.181837447548	145.373316534398	13.3417627703338	143.848377061456	-3.44722865047728	3.89985101595576e-06	0.000357971070374199	STK26	X	132023265	132075943	+	3354	protein_coding	serine/threonine kinase 26 [Source:HGNC Symbol;Acc:HGNC:18174]	-	29	5	3	166	130	160	0.651317369605317	0.0887039996713449	0.0641029104944835	2.93299786773644	2.81630998379397	2.92060890474673
ENSG00000019582	249.293421892242	439.758086840284	153.154682498355	75.6333616831821	20.4881147038723	25.4403303935197	280.73539707696	40.5206022601914	2.7885197976849	4.09163752434003e-06	0.000373465364370519	CD74	5	150401637	150412929	-	3184	protein_coding	CD74 molecule [Source:HGNC Symbol;Acc:HGNC:1697]	-	223	498	144	86	19	28	5.27581459081334	9.30663197355842	3.24122354470097	1.60063426500229	0.433591442856723	0.538395539146073
ENSG00000107738	217.992005690526	2043.37392158317	1243.31822111512	179.40936957406	107.83218265196	140.830400392698	1168.22804946294	142.690650872906	3.03307517370064	4.68567178234718e-06	0.000425296700825669	VSIR	10	71747559	71773498	-	5128	protein_coding	V-set immunoregulatory receptor [Source:HGNC Symbol;Acc:HGNC:30085]	-	195	2314	1169	204	100	155	2.86447024613323	26.8504516097214	16.33751677993	2.35748462148652	1.41694223053597	1.85054718129715
ENSG00000064300	8.943261771919	0.883048367149165	0	47.4907154754864	51.7594476729407	53.6064104720593	3.27543671302272	50.9521912068288	-4.0087580670415	4.73417817548995e-06	0.000427312182317696	NGFR	17	49495293	49515017	+	4150	protein_coding	nerve growth factor receptor [Source:HGNC Symbol;Acc:HGNC:7809]	-	8	1	0	54	48	59	0.14521103166805	0.0143379862601297	0	0.771102978390119	0.840414044320591	0.87040303271794
ENSG00000084453	5.58953860744937	4.41524183574582	6.38144510409814	44.8523423935149	34.5062984486271	31.8004129918996	5.46207518243111	37.0530179446805	-2.77292194296152	5.03464585797127e-06	0.000451922051129609	SLCO1A2	12	21264600	21419594	-	11520	protein_coding	solute carrier organic anion transporter family member 1A2 [Source:HGNC Symbol;Acc:HGNC:10956]	-	5	5	6	51	32	35	0.0326945410927956	0.0258257999043134	0.0373265905900169	0.262352021245288	0.201835548838568	0.186008181059147
ENSG00000111452	20.1223389868177	551.022181101079	63.8144510409814	1.75891538798098	15.0965055712744	5.45149937003993	211.652990376293	7.43564010976509	4.84676521627192	5.07991286004471e-06	0.000453479913390914	ADGRD1	12	130953907	131141469	+	14718	protein_coding	adhesion G protein-coupled receptor D1 [Source:HGNC Symbol;Acc:HGNC:19893]	-	18	624	60	2	14	6	0.0921258328713426	2.52273741128087	0.292160839514197	0.00805281857015343	0.0691161276088044	0.0249585259542411
ENSG00000189184	5850.01110655652	7354.02680161824	6500.56541270797	2247.0144081457	3289.95989271129	2859.31141958594	6568.20110696091	2798.76190681431	1.23086223729104	5.58631171125496e-06	0.000495960690561526	PCDH18	4	137518918	137532494	-	6686	protein_coding	protocadherin 18 [Source:HGNC Symbol;Acc:HGNC:14268]	-	5233	8328	6112	2555	3051	3147	58.9579104506332	74.1157658889611	65.5143633917847	22.6459867927871	33.1570585435731	28.8168729179817
ENSG00000112773	1969.75340526516	3245.20274927318	2891.85820634047	1066.78218281046	1139.78617063121	1037.60204676427	2702.27145362627	1081.39013340198	1.32150328331439	5.66820567304833e-06	0.000500496399837045	TENT5A	6	81491439	81752774	-	6053	protein_coding	terminal nucleotidyltransferase 5A [Source:HGNC Symbol;Acc:HGNC:18345]	-	1762	3675	2719	1213	1057	1142	21.9276934343773	36.1262535849666	32.1927506432136	11.8756350939141	12.6883302567408	11.550795915627
ENSG00000096092	178.86523543838	113.913239362242	118.056734425816	431.81372774933	312.713329690683	427.942700548134	136.945069742146	390.823252662716	-1.5154985601191	5.70020133186309e-06	0.000500600924533944	TMEM14A	6	52671109	52686588	+	992	protein_coding	transmembrane protein 14A [Source:HGNC Symbol;Acc:HGNC:21076]	-	160	129	111	491	290	471	12.1497133351292	7.7377428874601	8.01919655901654	29.3316529255642	21.2415638092203	29.0687070786994
ENSG00000182492	1606.43339578095	2685.35008450061	1396.47290361348	387.840843049806	746.198703951561	484.274860705214	1896.08546129835	539.438135902193	1.8142409777206	5.7514181628082e-06	0.000502383284360994	BGN	X	153494939	153509554	+	2453	protein_coding	biglycan [Source:HGNC Symbol;Acc:HGNC:1044]	-	1437	3041	1313	441	692	533	44.1282739453731	73.7658121894723	38.3607182282141	10.653878968313	20.4978687022683	13.3028943336105
ENSG00000173705	74.8998173398216	20.3101124444308	49.9879866487688	272.631885137052	190.862963293969	218.968558029937	48.3993054776737	227.487802153652	-2.24047389668578	5.87972095649415e-06	0.000506975865310055	SUSD5	3	33150042	33219215	-	5008	protein_coding	sushi domain containing 5 [Source:HGNC Symbol;Acc:HGNC:29061]	-	67	23	47	310	177	241	1.00778572671978	0.273274917837336	0.672594156318516	3.66829362538046	2.56808330111692	2.94624733705003
ENSG00000183010	1111.20027516094	941.329559381009	1276.28902081963	423.019150809425	552.100775178034	412.496785666355	1109.60628512052	462.538903884605	1.26283432744332	5.89175838325645e-06	0.000506975865310055	PYCR1	17	81932384	81942412	-	2886	protein_coding	pyrroline-5-carboxylate reductase 1 [Source:HGNC Symbol;Acc:HGNC:9721]	-	994	1066	1200	481	512	454	25.9446477275587	21.9784537131627	29.7991908244626	9.87678197629319	12.8906196680266	9.63110254028137
ENSG00000142089	3782.99972952174	7336.36583427526	2990.770605454	1434.39549889849	1334.96242123126	1331.98301274642	4703.37872308366	1367.11364429206	1.78264860308835	5.89760808417557e-06	0.000506975865310055	IFITM3	11	319669	327537	-	1348	protein_coding	interferon induced transmembrane protein 3 [Source:HGNC Symbol;Acc:HGNC:5414]	-	3384	8308	2812	1631	1238	1466	189.102897286112	366.726971716619	149.501302417749	71.7019201928821	66.7315040106624	66.5825706728446
ENSG00000171246	11.1790772148987	15.894870608685	21.2714836803271	285.823750546909	70.0909187237738	59.9664930704392	16.1151438346369	138.627054113707	-3.10488178666974	6.19540286391499e-06	0.00052977215963172	NPTX1	17	80467148	80477843	-	6703	protein_coding	neuronal pentraxin 1 [Source:HGNC Symbol;Acc:HGNC:7952]	-	10	18	20	325	65	66	0.112379863759214	0.159786300705906	0.213835756923266	2.87329924716869	0.704602691753318	0.602824919430065
ENSG00000164050	517.591275049812	2058.3857438247	835.969308636856	226.900085049546	193.019606947008	261.671969761917	1137.31544250379	227.197220586157	2.32372632635543	6.39386550540111e-06	0.000543674200328329	PLXNB1	3	48403854	48430051	-	9733	protein_coding	plexin B1 [Source:HGNC Symbol;Acc:HGNC:9103]	-	463	2331	786	258	179	288	3.58337276274755	14.2505559216381	5.7875582442419	1.57086802623054	1.33630769209466	1.81159972051135
ENSG00000176165	328.664870118023	171.311383226938	171.235443626633	771.284397629659	670.716176095189	644.185508893052	223.737232323865	695.395360872633	-1.63760865434218	6.4249059188182e-06	0.000543674200328329	FOXG1	14	28760330	28770277	+	5358	protein_coding	forkhead box G1 [Source:HGNC Symbol;Acc:HGNC:3811]	Fork	294	194	161	877	622	709	4.13335152431384	2.15444433333901	2.15348930257298	9.69981835745702	8.43505339603063	8.10139871099648
ENSG00000130052	34.6551393661861	14.1287738743866	22.3350578643435	104.655465584868	77.639171509411	129.927401652618	23.7063237016387	104.074012915632	-2.14685667255723	6.56480205384642e-06	0.000552633880667579	STARD8	X	68647666	68725842	+	5558	protein_coding	StAR related lipid transfer domain containing 8 [Source:HGNC Symbol;Acc:HGNC:19161]	-	31	16	21	119	72	143	0.420146618030197	0.171292243194064	0.270782319645463	1.26880574506537	0.941269777958921	1.57519373438336
ENSG00000196730	19.0044312653279	56.5150954975465	40.4158189926216	4.39728846995245	4.31328730607839	0.908583228339988	38.645115251832	3.20638633479027	3.60684020749463	6.6350425013763e-06	0.000555667708865262	DAPK1	9	87497228	87708633	+	8907	protein_coding	death associated protein kinase 1 [Source:HGNC Symbol;Acc:HGNC:2674]	-	17	64	38	5	4	1	0.143772289830765	0.427547900605191	0.305753682434898	0.0332663589636012	0.0326308735070773	0.00687361223372105
ENSG00000067177	8.943261771919	9.71353203864081	2.12714836803271	46.6112577814959	47.4461603668623	45.4291614169994	6.92798072619751	46.4955265217859	-2.73379516507136	7.08317018117945e-06	0.000590155209916013	PHKA1	X	72578814	72714319	-	6350	protein_coding	phosphorylase kinase regulatory subunit alpha 1 [Source:HGNC Symbol;Acc:HGNC:8925]	-	8	11	2	53	44	50	0.0949016978617967	0.103075444531483	0.0225723004512858	0.494616798182871	0.503476392693373	0.482072946187035
ENSG00000227372	81.6072636687609	139.521642009568	79.7680638012268	300.774531344747	267.42381297686	337.084377714136	100.298989826519	301.760907345248	-1.58529795159901	7.19599549270372e-06	0.000596496626377333	TP73-AS1	1	3735511	3747373	-	9701	transcribed_unitary_pseudogene	TP73 antisense RNA 1 [Source:HGNC Symbol;Acc:HGNC:29052]	-	73	158	75	342	248	371	0.566844681525563	0.969118399213177	0.554069585090448	2.08918220960248	1.85752786313858	2.34139068193944
ENSG00000276547	323.075331510574	226.943430357335	137.20106973811	691.253747476524	749.43366943112	751.39832983717	229.073277202006	730.695248914938	-1.6739127992043	7.29209197051478e-06	0.00060139400124342	PCDHGB5	5	141397987	141512979	+	4851	protein_coding	protocadherin gamma subfamily B, 5 [Source:HGNC Symbol;Acc:HGNC:8712]	-	289	257	129	786	695	827	4.48770487608422	3.15237667403449	1.90580291843649	9.60191791387315	10.4100709790579	10.4373612585195
ENSG00000154553	65.9565555679026	38.8541281545632	55.3058575688506	10.5534923278859	12.9398619182352	5.45149937003993	53.3721804304388	9.64828453872032	2.47493078994872	7.42062533704966e-06	0.000608903534601242	PDLIM3	4	185500660	185535612	-	9117	protein_coding	PDZ and LIM domain 3 [Source:HGNC Symbol;Acc:HGNC:20767]	-	59	44	52	12	12	6	0.487481094437893	0.287168618087055	0.408762400406635	0.0780002525274881	0.0956377724012958	0.0402917171212592
ENSG00000106799	790.360759093342	630.496534144503	727.484741867188	1451.9846527783	1471.90929319925	1461.0018311707	716.114011701678	1461.63192571608	-1.02978102101116	7.84187489337543e-06	0.000640235886395329	TGFBR1	9	99104038	99154192	+	6844	protein_coding	transforming growth factor beta receptor 1 [Source:HGNC Symbol;Acc:HGNC:11772]	-	707	714	684	1651	1365	1608	7.78156829824743	6.20761062060056	7.16251678697508	14.2956461509585	14.4918159993092	14.384425595928
ENSG00000197496	857.435222382734	1762.56454082973	990.187565319228	427.416439279378	393.587466679653	346.170209997535	1203.39577617723	389.058038652189	1.62945950385887	7.94898312589963e-06	0.000645735644232456	SLC2A10	20	46709487	46736347	+	5000	protein_coding	solute carrier family 2 member 10 [Source:HGNC Symbol;Acc:HGNC:13444]	-	767	1996	931	486	365	381	11.5553493587747	23.7534550774316	13.3444054422934	5.76013924857419	5.30423822347757	4.66521272943041
ENSG00000135472	54.7774783530039	765.602934318326	158.472553418437	30.7810192896671	24.8014020099507	29.0746633068796	326.284322029922	28.2190282021658	3.53151572746653	8.00572007957875e-06	0.000647109125039383	FAIM2	12	49866896	49904217	-	6057	protein_coding	Fas apoptotic inhibitory molecule 2 [Source:HGNC Symbol;Acc:HGNC:17067]	-	49	867	149	35	23	32	0.609391268154574	8.51721833634796	1.76298349611888	0.342434243853652	0.27591189440042	0.323451288311723
ENSG00000082497	424.804934166152	486.55965029919	436.065415446706	217.226050415651	217.821008956959	189.893894723058	449.143333304016	208.313651365222	1.10918812403999	8.08356565750848e-06	0.000650166788304655	SERTAD4	1	210232799	210246631	+	5467	protein_coding	SERTA domain containing 4 [Source:HGNC Symbol;Acc:HGNC:25236]	-	380	551	410	247	202	209	5.23591085011239	5.9970653524283	5.37470131927224	2.67740824746049	2.68474137763685	2.34052720150767
ENSG00000170190	19.0044312653279	39.7371765217124	14.890038576229	129.280281016602	93.8139989072049	106.304237715779	24.5438821210898	109.799505879862	-2.14903819319948	8.21262458811182e-06	0.00065729316100026	SLC16A5	17	75087727	75106162	+	3089	protein_coding	solute carrier family 16 member 5 [Source:HGNC Symbol;Acc:HGNC:10926]	-	17	45	14	147	87	117	0.414561277281521	0.866823869886441	0.324810215299338	2.8201106193236	2.04645172859306	2.318912886822
ENSG00000183828	7.82535405042912	0	0	46.6112577814959	63.6209877646562	44.5205781886594	2.60845135014304	51.5842745782705	-4.36929444191237	8.29181946950032e-06	0.000660378386867508	NUDT14	14	105172938	105181323	-	1916	protein_coding	nudix hydrolase 14 [Source:HGNC Symbol;Acc:HGNC:20141]	-	7	0	0	53	59	49	0.275207494125578	0	0	1.63925713385242	2.23746714892024	1.56573065977135
ENSG00000135378	30.1835084802266	3.53219346859666	6.38144510409814	102.017092502897	152.043377539263	100.852738345739	13.3657156843071	118.304402795966	-3.16384351647505	8.37175608584019e-06	0.000663492298178759	PRRG4	11	32829943	32858123	+	5530	protein_coding	proline rich and Gla domain 4 [Source:HGNC Symbol;Acc:HGNC:30799]	-	27	4	6	116	141	111	0.367786982332845	0.0430398864228124	0.0777581055329105	1.24308142052442	1.85265324756704	1.22889372918601
ENSG00000205037	5.58953860744937	50.3337569275024	47.8608382807361	0	1.0783218265196	0	34.5947112718959	0.359440608839866	6.66776858424291	8.61872931269061e-06	0.00067974997642371	AC134312.1	16	88088041	88100985	-	3616	lincRNA	uncharacterized LOC400553 [Source:NCBI gene;Acc:400553]	-	5	57	45	0	1	0	0.10415959994165	0.937956485020375	0.891874288434033	0	0.020094247118884	0
ENSG00000116194	99.4937872125989	977.534542434125	155.281830866388	58.0442078033723	21.5664365303919	19.0802477951398	410.770053504371	32.896964042968	3.64065747908124	8.94608535484952e-06	0.000701837932037481	ANGPTL1	1	178849705	178871052	-	3403	protein_coding	angiopoietin like 1 [Source:HGNC Symbol;Acc:HGNC:489]	-	89	1107	146	66	20	21	1.97008869183788	19.3562814511751	3.0747545912999	1.1493404826953	0.427039656666967	0.377810328381082
ENSG00000113100	0	0	0	38.6961385355815	10.783218265196	10.9029987400799	0	20.1274518469524	-6.75397124225616	8.98518433334129e-06	0.000701837932037481	CDH9	5	26880600	27121150	-	4203	protein_coding	cadherin 9 [Source:HGNC Symbol;Acc:HGNC:1768]	-	0	0	0	44	10	12	0	0	0	0.6203831648207	0.172878414422756	0.174798755648118
ENSG00000130592	148.681726958153	1868.53034488763	463.718344231132	92.3430578690014	83.030780642009	83.5896570072789	826.976805358972	86.3211651727631	3.26034719985798	9.26311745998264e-06	0.000712986574620077	LSP1	11	1852970	1892267	+	5399	protein_coding	lymphocyte specific protein 1 [Source:HGNC Symbol;Acc:HGNC:6707]	-	133	2116	436	105	77	92	1.85564986407623	23.3205394600301	5.78752278472217	1.15250465735594	1.03628105460365	1.04325621471556
ENSG00000185565	52.5416629100241	1861.46595795044	274.40213947622	52.7674616394293	33.4279766221075	44.5205781886594	729.469920112228	43.5720054833988	4.06491767082908	9.26958632989256e-06	0.000712986574620077	LSAMP	3	115802363	117139389	-	10330	protein_coding	limbic system associated membrane protein [Source:HGNC Symbol;Acc:HGNC:6705]	-	47	2108	258	60	31	49	0.342732474913519	12.1424560891449	1.78994190848701	0.344205373810798	0.21805273233673	0.290410449576178
ENSG00000077942	3855.66373141858	28692.8905937778	11027.1371398816	1867.9681420358	2449.94718985252	2262.37223856657	14525.2304883593	2193.42919015163	2.72734302780243	9.27180501167452e-06	0.000712986574620077	FBLN1	22	45502238	45601135	+	7285	protein_coding	fibulin 1 [Source:HGNC Symbol;Acc:HGNC:3600]	-	3449	32493	10368	2124	2272	2490	35.6632862066899	265.397306566113	101.99643310578	17.277928552626	22.6609927393331	20.9260024396329
ENSG00000159399	791.478666814831	261.382316676153	336.089442149169	1574.22927224298	2071.45622874415	2033.40926502489	462.983475213384	1893.03158867067	-2.03243036428895	9.35016978615111e-06	0.000712986574620077	HK2	2	74833981	74893359	+	6064	protein_coding	hexokinase 2 [Source:HGNC Symbol;Acc:HGNC:4923]	-	708	296	316	1790	1921	2238	8.79491781924196	2.90448257287983	3.73462879992993	17.4928493445562	23.0180396033641	22.595261412097
ENSG00000100979	348.787209104841	1588.60401250135	536.041388744244	145.989977202421	154.200021192302	154.459148817798	824.477536783477	151.549715737507	2.44427892377208	9.38872980438848e-06	0.000712986574620077	PLTP	20	45898621	45912155	-	2541	protein_coding	phospholipid transfer protein [Source:HGNC Symbol;Acc:HGNC:9093]	-	312	1799	504	166	143	170	9.24927409503107	42.1272155530063	14.2149528461817	3.8714186731161	4.08913579465151	4.09600744123498
ENSG00000134247	611.495523654962	1328.98779255949	412.666783398346	191.721777289927	177.923101375733	196.253977321437	784.3833665376	188.632951995699	2.05636103474741	9.39121849995055e-06	0.000712986574620077	PTGFRN	1	116910057	116990358	+	6352	protein_coding	prostaglandin F2 receptor inhibitor [Source:HGNC Symbol;Acc:HGNC:9601]	-	547	1505	388	218	165	216	6.48686048563559	14.0981545472615	4.37764750093498	2.03382097370773	1.88744200267804	2.08189941117801
ENSG00000064655	7.82535405042912	1.76609673429833	0	62.4414962733247	30.1930111425487	40.8862452752995	3.19715026157582	44.5069175637243	-3.83646024186321	9.77025700885117e-06	0.000738313328478162	EYA2	20	46894624	47188844	+	3618	protein_coding	EYA transcriptional coactivator and phosphatase 2 [Source:HGNC Symbol;Acc:HGNC:3520]	-	7	2	0	71	28	45	0.145742829945994	0.0328925610721604	0	1.16293784463817	0.562327897261682	0.761483385146187
ENSG00000081277	1.11790772148987	0	0	18.4686115738003	22.6447583569115	28.1660800785396	0.372635907163292	23.0931500030838	-5.98669581953349	1.12676113801254e-05	0.000847522602281935	PKP1	1	201283452	201332993	+	6211	protein_coding	plakophilin 1 [Source:HGNC Symbol;Acc:HGNC:9023]	-	1	0	0	21	21	31	0.0121281955687975	0	0	0.200366209791167	0.245673281149505	0.305574173102295
ENSG00000135828	122.969849363886	158.0656577197	142.518940658192	47.4907154754864	57.1510568055386	54.5149937003993	141.184815913926	53.0522553271414	1.41530968308271	1.15125315129797e-05	0.00086195437553632	RNASEL	1	182573634	182589256	-	6125	protein_coding	ribonuclease L [Source:HGNC Symbol;Acc:HGNC:10050]	-	110	179	134	54	53	60	1.35283338686663	1.73893438258569	1.56789962889789	0.522461609847999	0.628738330096306	0.599738097950237
ENSG00000169851	618.202969983901	452.120763980372	541.359259664326	252.40435817527	153.121699365783	206.248392833177	537.227664542866	203.92481679141	1.39548551013464	1.17975842025954e-05	0.000875852998591678	PCDH7	4	30720415	31146805	+	12249	protein_coding	protocadherin 7 [Source:HGNC Symbol;Acc:HGNC:8659]	-	553	512	509	287	142	227	3.4008088122152	2.48717064295237	2.97808232931764	1.38850669958175	0.842340865101444	1.13459718880121
ENSG00000053747	80.489355947271	166.896141391192	168.044721074584	32.5399346776481	44.2111948873035	33.6175794485796	138.476739471016	36.789569671177	1.91719737516257	1.18059830548149e-05	0.000875852998591678	LAMA3	18	23689443	23956222	+	14678	protein_coding	laminin subunit alpha 3 [Source:HGNC Symbol;Acc:HGNC:6483]	-	72	189	158	37	41	37	0.369507564572945	0.766180646077988	0.771453503296603	0.149383131130746	0.202963121737107	0.154330342971309
ENSG00000183801	1049.71535047899	3057.99649543756	1250.76324040324	473.148239366883	323.496547955879	491.543526531934	1786.15836210659	429.396104618232	2.05642048486458	1.18822034571814e-05	0.000877500725312849	OLFML1	11	7485388	7511377	+	3436	protein_coding	olfactomedin like 1 [Source:HGNC Symbol;Acc:HGNC:24473]	-	939	3463	1176	538	300	541	20.5859141718438	59.9702132241387	24.5286540817844	9.27888597772829	6.34407429411098	9.63963501562066
ENSG00000174600	335.372316446962	400.020910318572	111.675289321717	76.5128193771725	50.6811258464211	44.5205781886594	282.356172029084	57.238174470751	2.30185046647216	1.23885662361709e-05	0.000910755817371352	CMKLR1	12	108288044	108339341	-	5690	protein_coding	chemerin chemokine-like receptor 1 [Source:HGNC Symbol;Acc:HGNC:2121]	-	300	453	105	87	47	49	3.97161103749391	4.73720514406516	1.32250275271484	0.906094937016704	0.600185849973387	0.5272302186506
ENSG00000180318	34.6551393661861	41.5032732560107	12.7628902081963	0.879457693990489	0	2.72574968501996	29.6404342767977	1.20173579300348	4.57684274450881	1.26673940100039e-05	0.000927059236398798	ALX1	12	85280107	85301784	+	1445	protein_coding	ALX homeobox 1 [Source:HGNC Symbol;Acc:HGNC:1494]	Homeobox	31	47	12	1	0	3	1.6160379951639	1.93538008307148	0.595158925393765	0.0410108594171343	0	0.127107122835474
ENSG00000237896	7.82535405042912	105.082755690751	20.2079094963108	0.879457693990489	1.0783218265196	0	44.3720064124968	0.652593173503362	6.12474890931454	1.38670149248006e-05	0.00101030220396069	AC005008.2	7	81175508	81199115	+	942	lincRNA	novel transcript	-	7	119	19	1	1	0	0.559763862786208	7.51678823202233	1.44551382667072	0.062909439339447	0.077134604651682	0
ENSG00000144596	76.0177250613115	994.312461409959	151.027534130323	44.8523423935149	28.0363674895095	34.5261626769195	407.119240200531	35.8049575199813	3.50677458236181	1.44124143148079e-05	0.00104426899228244	GRIP2	3	14489111	14556075	-	11885	protein_coding	glutamate receptor interacting protein 2 [Source:HGNC Symbol;Acc:HGNC:23841]	-	68	1126	142	51	26	38	0.430990251753511	5.63735599452755	0.85626602090553	0.254294933508264	0.158955047297349	0.195749603558993
ENSG00000157613	4254.75678799046	6531.02572343522	6807.9383518887	2379.81251993826	2646.20176227909	2330.51598069207	5864.5736211048	2452.17675430314	1.2580567071019	1.44673955013952e-05	0.00104426899228244	CREB3L1	11	46277661	46321422	+	4037	protein_coding	cAMP responsive element binding protein 3 like 1 [Source:HGNC Symbol;Acc:HGNC:18856]	TF_bZIP	3806	7396	6401	2706	2454	2565	71.0178884101341	109.012025632069	113.63408774438	39.7224256049285	44.1688375689731	38.8995968751938
ENSG00000128578	226.935267462445	106.848852425049	268.020694372122	672.785135902724	589.842039106219	738.67816464041	200.601604753205	667.101779883118	-1.73557995230927	1.45260535640938e-05	0.00104426899228244	STRIP2	7	129434433	129488399	+	5876	protein_coding	striatin interacting protein 2 [Source:HGNC Symbol;Acc:HGNC:22209]	-	203	121	252	765	547	813	2.60238754315753	1.22529268218586	3.07353600937267	7.71518537630798	6.76403272247971	8.47081582143593
ENSG00000069122	7.82535405042912	10.59658040579	38.2886706245888	0	0	0	18.903535026936	0	6.75330710066948	1.54394111443651e-05	0.00110504014476872	ADGRF5	6	46852512	46954943	-	6650	protein_coding	adhesion G protein-coupled receptor F5 [Source:HGNC Symbol;Acc:HGNC:19030]	-	7	12	36	0	0	0	0.0792928659766328	0.107373190339016	0.387972021290522	0	0	0
ENSG00000100504	261.590406828631	430.927603168792	299.927919892613	939.260817181842	799.036473451021	763.20991180559	330.815309963345	833.835734146151	-1.33244828612059	1.5629564339208e-05	0.00111374356061014	PYGL	14	50857891	50944736	-	4798	protein_coding	glycogen phosphorylase L [Source:HGNC Symbol;Acc:HGNC:9725]	-	234	488	282	1068	741	840	3.67378159787526	6.05195701834402	4.21219449959541	13.1910001884299	11.2216863293406	10.7185372862094
ENSG00000141314	1.11790772148987	1.76609673429833	2.12714836803271	15.8302384918288	29.1146893160291	30.8918297635596	1.67038427460697	25.2789191904725	-3.90855800260835	1.63611839788674e-05	0.00116078670788061	RHBDL3	17	32266176	32324661	+	5404	protein_coding	rhomboid like 3 [Source:HGNC Symbol;Acc:HGNC:16502]	-	1	2	2	18	27	34	0.0139393454252038	0.0220217035453509	0.0265237061187389	0.197389425136873	0.363035073040503	0.385194482167953
ENSG00000183206	14.5328003793684	83.8895948791706	42.5429673606543	2.63837308197147	5.39160913259798	4.54291614169994	46.9884542063978	4.19096611875646	3.50352156956096	1.67010111880423e-05	0.00117974490770488	POTEC	18	14507339	14543585	-	7118	protein_coding	POTE ankyrin domain family member C [Source:HGNC Symbol;Acc:HGNC:33894]	-	13	95	40	3	5	5	0.137576130206717	0.794148789415021	0.402737026877396	0.0249764084817754	0.0510401781272018	0.0430059456067388
ENSG00000187098	90.5505254406799	777.082563091265	94.6581023774557	15.8302384918288	42.0545512342643	27.2574968501996	320.763730303133	28.3807621920976	3.50273364462665	1.68540716244425e-05	0.00118540303758579	MITF	3	69739435	69968337	+	7181	protein_coding	melanogenesis associated transcription factor [Source:HGNC Symbol;Acc:HGNC:7105]	bHLH	81	880	89	18	39	30	0.849684728714927	7.29178746998936	0.888228352600208	0.148543720016664	0.394620680363946	0.255771887616293
ENSG00000176845	1652.26761236204	3355.58379516683	2090.98684577616	776.561143793602	953.236494643324	752.30691306551	2366.27941776834	827.368183834145	1.51640538529163	1.71570723856798e-05	0.00120151273728509	METRNL	17	83079691	83095119	+	2626	protein_coding	meteorin like, glial cell differentiation regulator [Source:HGNC Symbol;Acc:HGNC:27584]	-	1478	3800	1966	883	884	828	42.3972251019764	86.1043577007787	53.6547707661648	19.9265768889571	24.4600704731096	19.3042127681812
ENSG00000176155	373.381178977618	661.403226994724	467.972640967197	207.552015781755	162.826595804459	188.076728266378	500.919015646513	186.151779950864	1.42819859172552	1.73401310286451e-05	0.00120696254799728	CCDC57	17	82101460	82212830	-	12397	protein_coding	coiled-coil domain containing 57 [Source:HGNC Symbol;Acc:HGNC:27564]	-	334	749	440	236	151	207	2.02949313336981	3.59502134320191	2.54363989113869	1.12813771706309	0.885035124212677	1.02228084877881
ENSG00000158234	114.026587591967	74.1760628405298	108.484566769668	279.667546688976	238.309123660831	240.774555510097	98.8957390673885	252.917075286634	-1.35852824362294	1.73834699471511e-05	0.00120696254799728	FAIM	3	138608606	138633376	+	4072	protein_coding	Fas apoptotic inhibitory molecule [Source:HGNC Symbol;Acc:HGNC:18703]	-	102	84	102	318	221	265	1.8869053814184	1.22746120095314	1.79519634114659	4.62792239950083	3.94352560550011	3.98432342925458
ENSG00000106809	25.7118775942671	891.878850820656	268.020694372122	2.63837308197147	6.46993095911758	0	395.203807595682	3.03610134702968	7.03925501378613	1.75715085129593e-05	0.00121482680344702	OGN	9	92383967	92404696	-	3321	protein_coding	osteoglycin [Source:HGNC Symbol;Acc:HGNC:8126]	-	23	1010	252	3	6	0	0.521695008006452	18.0962569736024	5.43815043392767	0.0535326936384454	0.131275153716142	0
ENSG00000082438	282.830653536938	349.687153391069	533.914240376211	144.23106181444	136.946871967989	136.287484250998	388.81068243474	139.155139344476	1.48217471069766	1.77804775831527e-05	0.00122323454289311	COBLL1	2	164653624	164843679	-	17178	protein_coding	cordon-bleu WH2 repeat protein like 1 [Source:HGNC Symbol;Acc:HGNC:23571]	-	253	396	502	164	127	150	1.10944465813737	1.37169906973438	2.09435679789742	0.565767462141838	0.537194160722979	0.534607615837875
ENSG00000163520	31.3014162017165	2108.71950075221	499.879866487688	14.9507807978383	8.62657461215677	23.6231639368397	879.96692781387	15.7335064489449	5.80395145844572	1.78436995547281e-05	0.00122323454289311	FBLN2	3	13549131	13638422	+	4812	protein_coding	fibulin 2 [Source:HGNC Symbol;Acc:HGNC:3601]	-	28	2388	470	17	8	26	0.438318835199175	29.5287430247583	6.9998992827164	0.209358221442624	0.120799330975702	0.330799016689441
ENSG00000122176	121.851941642396	686.128581274901	268.020694372122	43.093427005534	66.855953244215	68.1437421254991	358.667072429806	59.3643741250827	2.5968933935265	1.82539558491705e-05	0.00124610092723308	FMOD	1	203340628	203351758	-	3401	protein_coding	fibromodulin [Source:HGNC Symbol;Acc:HGNC:3774]	-	109	777	252	49	62	75	2.41422413169078	13.5941057321673	5.31023157632279	0.853800029706027	1.32460142607375	1.3501160871601
ENSG00000119922	147.563819236663	1388.15203315849	435.00184126269	69.4771578252486	89.5007116011265	99.9441551173987	656.905897885947	86.3073415145913	2.9288586170756	1.84302358282502e-05	0.00125245885722511	IFIT2	10	89283694	89309276	+	4101	protein_coding	interferon induced protein with tetratricopeptide repeats 2 [Source:HGNC Symbol;Acc:HGNC:5409]	-	132	1572	409	79	83	110	2.42460994720062	22.8086210104448	7.14748233565679	1.14157392264398	1.47057941948218	1.64217484960567
ENSG00000145934	13.4148926578785	34.4388863188174	28.7165029684416	1.75891538798098	0	1.81716645667998	25.5234273150459	1.19202728155365	4.36488471374628	1.85012695103112e-05	0.00125245885722511	TENM2	5	167284799	168264157	+	11042	protein_coding	teneurin transmembrane protein 2 [Source:HGNC Symbol;Acc:HGNC:29943]	-	12	39	27	2	0	2	0.0818636725351942	0.210161481271689	0.175240939701728	0.0107336880742183	0	0.0110891621383361
ENSG00000099822	45.8342165810849	57.3981438646957	38.2886706245888	6.15620385793342	9.70489643867637	12.7201651967598	47.1736770234565	9.52708849778988	2.31312938237724	1.87389765802291e-05	0.0012632869398298	HCN2	19	589893	617159	+	3408	protein_coding	hyperpolarization activated cyclic nucleotide gated potassium and sodium channel 2 [Source:HGNC Symbol;Acc:HGNC:4846]	-	41	65	36	7	9	14	0.906237420712984	1.13488022114729	0.757046344360907	0.121720904637416	0.191885909107089	0.251504019460255
ENSG00000171291	24.5939698727772	33.5558379516683	37.2250964405725	5.27674616394293	2.15664365303919	0	31.791634755006	2.47779660566071	3.66722551976703	1.9246062733516e-05	0.00129166315334544	ZNF439	19	11848726	11883750	+	5207	protein_coding	zinc finger protein 439 [Source:HGNC Symbol;Acc:HGNC:20873]	zf-C2H2	22	38	35	6	2	0	0.31826788917066	0.434242449245717	0.481725924265247	0.0682857981844737	0.0279088909475262	0
ENSG00000175130	210.166651640096	620.783002105863	54.2422833848342	38.6961385355815	20.4881147038723	38.1604955902795	295.063979043598	32.4482496099111	3.18328674516888	1.9330132629918e-05	0.00129166315334544	MARCKSL1	1	32333832	32336379	-	1699	protein_coding	MARCKS like 1 [Source:HGNC Symbol;Acc:HGNC:7142]	-	188	703	51	44	19	42	8.33531834221696	24.6205756413274	2.15127707508797	1.53470891214915	0.812569249002828	1.51346503529231
ENSG00000091986	20458.8292109862	233932.758183321	59737.7711936467	13462.7383796064	13199.7374784264	12376.7207364473	104709.786195985	13013.0655314934	3.00836145863466	1.94445768661456e-05	0.00129166315334544	CCDC80	3	112596794	112649530	-	13071	protein_coding	coiled-coil domain containing 80 [Source:HGNC Symbol;Acc:HGNC:30649]	-	18301	264915	56167	15308	12241	13622	105.468732555003	1205.96302233374	307.958336641833	69.4026984131724	68.0468841863551	63.8040933720368
ENSG00000205221	166.568250501991	1038.46487976742	303.118642444662	101.137634808906	46.3678385403427	69.0523253538391	502.717257571357	72.1859329010293	2.79914932076181	1.95025969283732e-05	0.00129166315334544	VIT	2	36696690	36814792	+	3710	protein_coding	vitrin [Source:HGNC Symbol;Acc:HGNC:12697]	-	149	1176	285	115	43	76	3.02531136900064	18.8612151331366	5.50542058513673	1.83692171526747	0.842160187606747	1.25416929288336
ENSG00000163346	595.844815554103	2876.08853180483	763.646264123744	271.752427443061	233.995836354753	250.768971021837	1411.85987049423	252.17241160655	2.48530640392099	1.95574035651491e-05	0.00129166315334544	PBXIP1	1	154944076	154956123	-	3851	protein_coding	PBX homeobox interacting protein 1 [Source:HGNC Symbol;Acc:HGNC:21199]	-	533	3257	718	309	217	276	10.4258485295425	50.3246191078566	13.3619695465525	4.75501266789082	4.09436330180964	4.38785274207944
ENSG00000117298	3497.93326054182	1948.88774629821	2630.21895707245	7400.63649492997	6363.17709829214	6397.33451074186	2692.34665463749	6720.38270132132	-1.31986297718688	1.99332248975177e-05	0.00131115427089057	ECE1	1	21217247	21345572	-	7333	protein_coding	endothelin converting enzyme 1 [Source:HGNC Symbol;Acc:HGNC:3146]	-	3129	2207	2473	8415	5901	7041	32.1426440418437	17.9084048896551	24.1691837414285	68.0047350310982	58.4714805033002	58.7853542876135
ENSG00000283787	15.6507081008582	607.537276598625	103.166695849587	20.2275269617812	2.15664365303919	9.99441551173987	242.11822684969	10.7928620421868	4.47996380086633	2.07307069446351e-05	0.00135811207955438	PRR33	11	1888577	1891895	-	3319	protein_coding	proline rich 33 [Source:HGNC Symbol;Acc:HGNC:35118]	-	14	688	97	23	2	11	0.317744838050382	12.3343833594222	2.09451769553623	0.410664631734998	0.0437847529869747	0.202909281658116
ENSG00000183160	2221.28264260038	8280.34453875772	2296.25666329131	1030.72441735685	856.18753025656	680.528838026651	4265.9612815498	855.813595213355	2.31758781264967	2.13051816209737e-05	0.00139014171002394	TMEM119	12	108589846	108598320	-	3189	protein_coding	transmembrane protein 119 [Source:HGNC Symbol;Acc:HGNC:27884]	-	1987	9377	2159	1172	794	749	46.9354589089968	174.962773038297	48.5196517532096	21.7790940286277	18.0911487237429	14.3794997993569
ENSG00000173156	29.0656007587367	29.1405961159224	20.2079094963108	72.9949886012106	95.9706425602441	83.5896570072789	26.13803545699	84.1850960562445	-1.68360426942461	2.21744363080006e-05	0.00143747111462119	RHOD	11	67056818	67072013	+	1265	protein_coding	ras homolog family member D [Source:HGNC Symbol;Acc:HGNC:670]	-	26	33	19	83	89	92	1.54824805503781	1.55224286033578	1.07642215393187	3.88825092821661	5.11210354528673	4.45260103023661
ENSG00000112852	307.424623409716	502.454520907875	338.216590517201	138.954315650497	148.808412059704	159.910648187838	382.698578278264	149.22445863268	1.35995983727339	2.2207499831964e-05	0.00143747111462119	PCDHB2	5	141094578	141098703	+	4126	protein_coding	protocadherin beta 2 [Source:HGNC Symbol;Acc:HGNC:8687]	-	275	569	318	158	138	176	5.02066438109436	8.2057692329998	5.52353929971904	2.26931393929373	2.43024480521087	2.61155949907237
ENSG00000182836	10.0611694934089	17.6609673429833	67.0051735930305	0.879457693990489	1.0783218265196	0.908583228339988	31.5757701431409	0.955454249616691	5.05304342567841	2.26713465212502e-05	0.00146167209099505	PLCXD3	5	41306954	41510628	-	7731	protein_coding	phosphatidylinositol specific phospholipase C X domain containing 3 [Source:HGNC Symbol;Acc:HGNC:31822]	-	9	20	63	1	1	1	0.0876929251196754	0.153932590815	0.584015573375818	0.00766533331493456	0.00939862858386812	0.00791919081176476
ENSG00000185745	333.136501003983	1746.66967022105	405.221764110232	138.954315650497	83.030780642009	159.910648187838	828.342645111754	127.298581493448	2.70168971024159	2.30669451552086e-05	0.00148129904322796	IFIT1	10	89392546	89406486	+	4613	protein_coding	interferon induced protein with tetratricopeptide repeats 1 [Source:HGNC Symbol;Acc:HGNC:5407]	-	298	1978	381	158	77	176	4.86620645089632	25.5140316092622	5.9191735418186	2.02973971678429	1.21285094597986	2.33585399808641
ENSG00000165507	92.7863408836596	555.437422936825	65.9415994090141	35.1783077596196	21.5664365303919	16.3544981101198	238.055121076499	24.3664141333771	3.28823641406951	2.34358397939702e-05	0.00149607298965257	DEPP1	10	44970981	44978810	-	2979	protein_coding	DEPP1, autophagy regulator [Source:HGNC Symbol;Acc:HGNC:23355]	-	83	629	62	40	20	18	2.09877223305052	12.5636664767135	1.49156003485586	0.795712545924929	0.487820057615874	0.369929088614824
ENSG00000108691	172.157789109441	402.670055420019	482.862679543426	100.258177114916	104.597217172401	58.1493266137592	352.563508024295	87.6682403003586	2.00914990850384	2.34811726695024e-05	0.00149607298965257	CCL2	17	34255218	34257203	+	1986	protein_coding	C-C motif chemokine ligand 2 [Source:HGNC Symbol;Acc:HGNC:10618]	-	154	456	454	114	97	64	5.8411612751165	13.6622382672051	16.3831029634975	3.40167113382907	3.54889091915548	1.97295513927906
ENSG00000049540	12117.0017932288	3964.0041201326	38151.4695548507	1659.53666856005	3478.66621235222	1992.52301974959	18077.4918227374	2376.90863355396	2.92707303632632	2.39174426701834e-05	0.00151791676196277	ELN	7	74027789	74069907	+	6542	protein_coding	elastin [Source:HGNC Symbol;Acc:HGNC:3327]	-	10839	4489	35871	1887	3226	2193	124.8062680533	40.8296185165311	392.963755980531	17.093385132313	35.8305920206602	20.5231761411644
ENSG00000185551	3739.40132838363	5055.45190192897	4104.33277611912	2281.31325821133	1938.82264408224	1900.75611368726	4299.72866881057	2040.29733866027	1.07549904460285	2.44577091125697e-05	0.00154616498035767	NR2F2	15	96325938	96340263	+	6459	protein_coding	nuclear receptor subfamily 2 group F member 2 [Source:HGNC Symbol;Acc:HGNC:7976]	RXR-like	3345	5725	3859	2594	1798	2092	39.0111325061534	52.7407696327382	42.8182630634465	23.7996957236456	20.2266781316347	19.8295508027181
ENSG00000164920	277.241114929489	4611.27857325294	696.641090530714	261.198935115175	98.1272862132833	113.572903542499	1861.72025957105	157.633041623652	3.56165683855619	2.58569238035157e-05	0.00162828465517721	OSR2	8	98944403	98952104	+	2930	protein_coding	odd-skipped related transciption factor 2 [Source:HGNC Symbol;Acc:HGNC:15830]	zf-C2H2	248	5222	655	297	91	125	6.37590417204597	106.048737760801	16.0211332170667	6.00697115418241	2.25670053923259	2.61191400024545
ENSG00000165197	4.4716308859595	180.14186689843	20.2079094963108	0	3.23496547955879	0.908583228339988	68.2738024268999	1.38118290263293	5.68528756491545	2.59727565768648e-05	0.00162926400040279	VEGFD	X	15345591	15384376	-	2153	protein_coding	vascular endothelial growth factor D [Source:HGNC Symbol;Acc:HGNC:3708]	-	4	204	19	0	3	1	0.139950251143151	5.63796524283594	0.63245426136731	0	0.101245886087159	0.0284362583212974
ENSG00000119917	576.840384288775	1655.71568840468	1183.75806681021	291.979954404842	320.26158247632	377.062039761095	1138.77137983455	329.767858880753	1.78829182563265	2.63699447926631e-05	0.00164781728094768	IFIT3	10	89327894	89340971	+	2640	protein_coding	interferon induced protein with tetratricopeptide repeats 3 [Source:HGNC Symbol;Acc:HGNC:5411]	-	516	1875	1113	332	297	415	14.7232435233884	42.260399843422	30.2141784194101	7.45248094574849	8.174339727962	9.62411160181351
ENSG00000175711	102.847510377068	97.1353203864081	123.374605345897	38.6961385355815	42.0545512342643	39.0690788186195	107.785812036458	39.9399228628218	1.43264322908821	2.6710445498243e-05	0.00166269964754771	B3GNTL1	17	82942155	83051810	-	6891	protein_coding	UDP-GlcNAc:betaGal beta-1,3-N-acetylglucosaminyltransferase like 1 [Source:HGNC Symbol;Acc:HGNC:21727]	-	92	110	116	44	39	43	1.00568806941775	0.949831770098563	1.20641100801169	0.37838781624458	0.411227848743795	0.382034589918357
ENSG00000177464	42.4804934166152	60.9303373332923	105.293844217619	14.0713231038478	9.70489643867637	18.1716645667998	69.5682249891756	13.9826280364413	2.30761646156071	2.70717674959696e-05	0.00167875956682068	GPR4	19	45589764	45602208	-	3145	protein_coding	G protein-coupled receptor 4 [Source:HGNC Symbol;Acc:HGNC:4497]	-	38	69	99	16	9	20	0.910166124564847	1.30546339128398	2.25597403476961	0.301485236796231	0.20793233012304	0.389337133009561
ENSG00000146374	2.23581544297975	100.667513855005	21.2714836803271	0	1.0783218265196	0	41.3916043261039	0.359440608839866	6.92740197679198	2.82094611506981e-05	0.00174265823313837	RSPO3	6	127118604	127197765	+	3179	protein_coding	R-spondin 3 [Source:HGNC Symbol;Acc:HGNC:20866]	-	2	114	20	0	1	0	0.0473911435531936	2.1337846176997	0.450877973783155	0	0.0228564949927287	0
ENSG00000028277	99.4937872125989	43.2693699903091	21.2714836803271	218.105508109641	314.869973343722	257.129053620217	54.678213627745	263.36817835786	-2.27096865295836	3.10241304733798e-05	0.00190927669621591	POU2F2	19	42086110	42196585	-	9072	protein_coding	POU class 2 homeobox 2 [Source:HGNC Symbol;Acc:HGNC:9213]	Pou	89	49	20	248	292	283	0.739000420891127	0.321387732142567	0.157996150645574	1.62000127653486	2.33872937543103	1.90985270711069
ENSG00000140545	4064.71247533718	10507.3925207079	7031.28893053214	1796.73206882257	2569.6409125962	2363.22497691231	7201.13130885908	2243.19931944369	1.68278035351016	3.14881086155082e-05	0.0019305181157591	MFGE8	15	88898683	88913411	-	6837	protein_coding	milk fat globule-EGF factor 8 protein [Source:HGNC Symbol;Acc:HGNC:7036]	-	3636	11899	6611	2043	2383	2601	40.0604676987692	103.557400733293	69.2980683852502	17.7079996292821	25.3255346844567	23.2911671925003
ENSG00000163412	4.4716308859595	5.29829020289499	3.19072255204907	25.5042731257242	39.8979075812251	26.3489136218597	4.32021454696785	30.583698109603	-2.80917371115607	3.21622525025972e-05	0.001964436527856	EIF4E3	3	71675416	71754773	-	10779	protein_coding	eukaryotic translation initiation factor 4E family member 3 [Source:HGNC Symbol;Acc:HGNC:31837]	-	4	6	3	29	37	29	0.0279536961416833	0.0331214266515659	0.0199462994525	0.159435946180074	0.249415484787988	0.164716083199448
ENSG00000138639	1019.53184199877	1341.35046969958	1156.10513802578	563.732381847904	620.035050248768	512.440940783753	1172.32914990804	565.402790960142	1.05262116215582	3.32246515341544e-05	0.00202031985836902	ARHGAP24	4	85475114	86002670	+	7908	protein_coding	Rho GTPase activating protein 24 [Source:HGNC Symbol;Acc:HGNC:25361]	-	912	1519	1087	641	575	564	8.68732158347935	11.4295036274555	9.85104800518323	4.80350322215776	5.28325222680622	4.36645434869561
ENSG00000203837	8.943261771919	91.8370301835131	19.1443353122944	2.63837308197147	0	0.908583228339988	39.9748757559088	1.18231877010382	5.03044699152643	3.33258892129561e-05	0.00202031985836902	PNLIPRP3	10	116427867	116477957	+	2354	protein_coding	pancreatic lipase related protein 3 [Source:HGNC Symbol;Acc:HGNC:23492]	-	8	104	18	3	0	1	0.25600075676398	2.62883384446558	0.548006359724293	0.0755233965901773	0	0.0260081835878307
ENSG00000107968	130.795203414315	1719.29517083942	243.558488139746	62.4414962733247	73.3258842033326	77.229574408899	697.882954131161	70.9989849618521	3.29771507318237	3.37268736168326e-05	0.00203702793922929	MAP3K8	10	30433937	30461833	+	3601	protein_coding	mitogen-activated protein kinase kinase kinase 8 [Source:HGNC Symbol;Acc:HGNC:6860]	-	117	1947	229	71	68	85	2.44748737942314	32.1720760569733	4.55755494324317	1.16842797053621	1.37210059304864	1.44514786284061
ENSG00000136928	10.0611694934089	0	12.7628902081963	36.9372231476005	163.904917630979	97.2184054323787	7.60801990053505	99.3535154036527	-3.72588230703617	3.40542999437665e-05	0.00204918596735694	GABBR2	9	98288082	98709197	-	7632	protein_coding	gamma-aminobutyric acid type B receptor subunit 2 [Source:HGNC Symbol;Acc:HGNC:4507]	-	9	0	12	42	152	107	0.0888304512709919	0	0.112684047064202	0.326120159594586	1.44712280299351	0.858345029577517
ENSG00000188153	114.026587591967	264.914510144749	101.039547481554	51.0085462514484	19.4097928773527	23.6231639368397	159.99354840609	31.3471676885469	2.34827023267338	3.46693530155735e-05	0.0020784980754392	COL4A5	X	108439844	108697545	+	11865	protein_coding	collagen type IV alpha 5 chain [Source:HGNC Symbol;Acc:HGNC:2207]	-	102	300	95	58	18	26	0.647575112780086	1.50449160504521	0.573819648008352	0.289685640771178	0.110231298480735	0.134159702343834
ENSG00000141556	1669.03622818438	1403.16385540002	1898.4799184692	742.262293727973	666.402888789111	887.685814088168	1656.89333401787	765.450332201751	1.11369199837009	3.58613936088423e-05	0.00214205905133405	TBCD	17	82752064	82945922	+	13546	protein_coding	tubulin folding cofactor D [Source:HGNC Symbol;Acc:HGNC:11581]	-	1493	1589	1785	844	618	977	8.30245359943578	6.97989810235391	9.44379826296369	3.69230945872942	3.31495444453009	4.41570419975942
ENSG00000141574	400.210964293375	5264.73436494332	684.941774506534	314.845854448595	113.223791784558	162.636397872858	2116.62903458108	196.902014702004	3.42591741105208	3.61650961965204e-05	0.00215228687877241	SECTM1	17	82321024	82334074	-	2961	protein_coding	secreted and transmembrane 1 [Source:HGNC Symbol;Acc:HGNC:10707]	-	358	5962	644	358	105	179	9.10756626769767	119.809104168864	15.5871606662425	7.16491985311643	2.5766240277264	3.70110242677131
ENSG00000111799	4858.426957595	43394.7628584442	21328.916686264	4351.55666986494	3452.78648851575	3485.32526391219	23194.0355007678	3763.22280743096	2.62371535504619	3.71557259109277e-05	0.00220317182071111	COL12A1	6	75084326	75206051	-	12481	protein_coding	collagen type XII alpha 1 chain [Source:HGNC Symbol;Acc:HGNC:2188]	-	4346	49142	20054	4948	3202	3836	26.2299860393978	234.282419782106	115.151918882223	23.4934623277135	18.6411244176904	18.8167968383807
ENSG00000187531	524.298721378751	410.617490724362	467.972640967197	972.680209553481	875.597323133913	954.920972985328	467.629617690103	934.399501890907	-0.999506355204043	3.7366360375924e-05	0.00220760457100959	SIRT7	17	81911939	81921323	-	6152	protein_coding	sirtuin 7 [Source:HGNC Symbol;Acc:HGNC:14935]	-	469	465	440	1106	812	1051	5.74267497332392	4.49751771545599	5.12573207582027	10.6538239913332	9.59046938174418	10.4593060205148
ENSG00000168016	376.734902142088	1917.09800508084	429.683970342608	175.012081104107	124.007010049754	165.362147557878	907.838959188511	154.793746237246	2.55211817660591	3.83608516698563e-05	0.00225814767058027	TRANK1	3	36826820	36945098	-	12174	protein_coding	tetratricopeptide repeat and ankyrin repeat containing 1 [Source:HGNC Symbol;Acc:HGNC:29011]	-	337	2171	404	199	115	182	2.08523172682923	10.6111580342186	2.37830538761823	0.968693747305246	0.686380131585076	0.915281261554716
ENSG00000182175	10.0611694934089	184.557108734175	26.5893546004089	5.27674616394293	2.15664365303919	4.54291614169994	73.7358776093311	3.99210198622736	4.19851697322914	3.93164751699228e-05	0.00230604610861276	RGMA	15	93035273	93089204	-	13221	protein_coding	repulsive guidance molecule BMP co-receptor a [Source:HGNC Symbol;Acc:HGNC:30308]	-	9	209	25	6	2	5	0.0512785722789661	0.940628725718438	0.135517460730717	0.0268938923792871	0.0109917249197314	0.023153794783206
ENSG00000124749	16.7686158223481	73.2930144733807	10.6357418401636	1.75891538798098	0	0	33.5657907119641	0.586305129326993	5.76655761046826	3.95711100763037e-05	0.00231263246550254	COL21A1	6	56056590	56394094	-	7078	protein_coding	collagen type XXI alpha 1 chain [Source:HGNC Symbol;Acc:HGNC:17025]	-	15	83	10	2	0	0	0.159638787816759	0.697756338980173	0.101253255061928	0.016745038671308	0	0
ENSG00000087245	28501.0573593844	103663.696964742	35090.5030532517	11530.5698259093	15267.958741691	12425.7842307777	55751.752459126	13074.7709327927	2.09224356815047	3.99021712595684e-05	0.0023236221378287	MMP2	16	55389700	55506691	+	4933	protein_coding	matrix metallopeptidase 2 [Source:HGNC Symbol;Acc:HGNC:7166]	-	25495	117393	32993	13111	14159	13676	389.3154342531	1416.01333210965	479.325179486305	157.503938971636	208.555490160532	169.732284761979
ENSG00000169860	19.0044312653279	103.316658956452	20.2079094963108	3.51783077596196	5.39160913259798	0.908583228339988	47.509666572697	3.27267437896664	3.88447031441959	4.13672760816225e-05	0.00240033619463615	P2RY1	3	152834693	152841439	+	6747	protein_coding	purinergic receptor P2Y1 [Source:HGNC Symbol;Acc:HGNC:8539]	-	17	117	19	4	5	1	0.189799879283032	1.03183773952956	0.20181918255874	0.0351330617209184	0.0538467449102449	0.00907414616359173
ENSG00000137573	13022.5070476356	8531.13027502808	25284.3490766208	1725.49599560934	5207.21610026313	3548.01750666765	15612.6621330948	3493.57653418004	2.15999342882208	4.20741602200856e-05	0.00243266505728018	SULF1	8	69466624	69660915	+	9404	protein_coding	sulfatase 1 [Source:HGNC Symbol;Acc:HGNC:20391]	-	11649	9661	23773	1962	4829	3905	93.3111937445455	61.1287785862737	181.17193461774	12.3638321379119	37.3116749811697	25.4228888310577
ENSG00000130595	7.82535405042912	37.0880314202649	53.1787092008178	0.879457693990489	3.23496547955879	0	32.697364890504	1.37147439118309	4.64512322390565	4.29245213735586e-05	0.00247303084665321	TNNT3	11	1919562	1938706	+	2858	protein_coding	troponin T3, fast skeletal type [Source:HGNC Symbol;Acc:HGNC:11950]	-	7	42	50	1	3	0	0.184498795921836	0.874426523842058	1.25379730463318	0.0207350216437226	0.0762709561741264	0
ENSG00000153246	300.717177080776	1940.05726262671	453.082602390968	148.628350284393	145.573446580146	143.556150077718	897.952347366153	145.919315647419	2.62190237411739	4.34370959110114e-05	0.00249272207994891	PLA2R1	2	159932006	160062610	-	15357	protein_coding	phospholipase A2 receptor 1 [Source:HGNC Symbol;Acc:HGNC:9042]	-	269	2197	426	169	135	158	1.31948244450925	8.51255496685846	1.98802923587853	0.652149308065461	0.638745046138855	0.629893581961909
ENSG00000162383	4.4716308859595	289.639864424926	36.1615222565561	3.51783077596196	5.39160913259798	5.45149937003993	110.091005855814	4.78697975953329	4.52832761512868	4.35731563184275e-05	0.00249272207994891	SLC1A7	1	53087179	53142632	-	5407	protein_coding	solute carrier family 1 member 7 [Source:HGNC Symbol;Acc:HGNC:10945]	-	4	328	34	4	5	6	0.0557264454801562	3.60955555710903	0.450652826653654	0.0438399791808834	0.067191416295436	0.0679377815784206
ENSG00000179954	1286.71178743485	7086.46314637205	2051.63460096755	769.525482241678	570.432246228867	609.659346216132	3474.93651159148	649.872358228892	2.41880085625824	4.46707623075856e-05	0.00254166881587268	SSC5D	19	55488404	55519098	+	7314	protein_coding	scavenger receptor cysteine rich family member with 5 domains [Source:HGNC Symbol;Acc:HGNC:26641]	-	1151	8025	1929	875	529	671	11.8543593522216	65.2869442043743	18.9015240684214	7.08956868683883	5.25534070560799	5.61673643084776
ENSG00000178038	4.4716308859595	1.76609673429833	1.06357418401636	21.9864423497622	20.4881147038723	34.5261626769195	2.4337672680914	25.6669065768514	-3.42759895074117	4.47416311528028e-05	0.00254166881587268	ALS2CL	3	46668997	46693704	-	9057	protein_coding	ALS2 C-terminal like [Source:HGNC Symbol;Acc:HGNC:20605]	-	4	2	1	25	19	38	0.0332685095187374	0.0131395921341588	0.00791289101610164	0.163577044986638	0.152429629464039	0.256871374439509
ENSG00000162496	92.7863408836596	594.291551091388	416.921080134412	83.5484809290965	24.8014020099507	55.4235769287393	367.99965736982	54.5911532892622	2.75075952594009	4.60740624135058e-05	0.00260824143565236	DHRS3	1	12567910	12617731	-	3036	protein_coding	dehydrogenase/reductase 3 [Source:HGNC Symbol;Acc:HGNC:17693]	-	83	673	392	95	23	61	2.05936840654068	13.1901445076512	9.25345360397574	1.85433653705109	0.550460587741549	1.23011169766501
ENSG00000105290	249.293421892242	109.497997526496	146.773237394257	481.063358612798	522.986085862005	467.011779366754	168.521552270999	490.353741280519	-1.54319924629951	4.65001698244316e-05	0.00262322312200535	APLP1	19	35867899	35879791	+	3656	protein_coding	amyloid beta precursor like protein 1 [Source:HGNC Symbol;Acc:HGNC:597]	-	223	124	138	547	485	514	4.59469191935166	2.01814215794932	2.70515684976228	8.86641095355422	9.63908283020075	8.60742827713272
ENSG00000178927	922.273870229147	1116.17313607654	932.754559382345	488.099020164721	420.545512342643	540.607020862293	990.400521896012	483.083851123219	1.03554979644118	4.67441747843529e-05	0.00262786369453765	CYBC1	17	82442589	82450829	-	7234	protein_coding	cytochrome b-245 chaperone 1 [Source:HGNC Symbol;Acc:HGNC:28672]	-	825	1264	877	555	390	595	8.59079122327702	10.3969229646304	8.68841668497292	4.5465418829218	3.91729486548727	5.03564309906321
ENSG00000128266	1.11790772148987	0	1.06357418401636	24.6248154317337	16.174827397794	23.6231639368397	0.727160635168744	21.4742689221224	-4.97562435678016	4.78990781143176e-05	0.00268350455904592	GNAZ	22	23070361	23125037	+	3840	protein_coding	G protein subunit alpha z [Source:HGNC Symbol;Acc:HGNC:4395]	-	1	0	1	28	15	26	0.0196167246556774	0	0.0186632952950085	0.432109211462827	0.283831240554236	0.414532517788955
ENSG00000116260	12177.3688101892	14121.7094874494	14924.0729501175	7699.65211088673	7317.49191476198	7077.86334876851	13741.0504159187	7365.00245813907	0.89974057881892	5.08700057393026e-05	0.00284015458160292	QSOX1	1	180154834	180204030	+	9311	protein_coding	quiescin sulfhydryl oxidase 1 [Source:HGNC Symbol;Acc:HGNC:9756]	-	10893	15992	14032	8755	6786	7790	88.1269820244107	102.198073947887	108.004736417732	55.7219801540845	52.9563067759282	51.2221273602426
ENSG00000138131	704.281864538621	1176.22042504269	1496.44887691101	489.857935552702	340.749697180193	345.261626769196	1125.65038883077	391.95641983403	1.52176104342174	5.15229421681742e-05	0.00286675767604906	LOXL4	10	98247690	98268250	-	3653	protein_coding	lysyl oxidase like 4 [Source:HGNC Symbol;Acc:HGNC:17171]	-	630	1332	1407	557	316	380	12.9911799307459	21.6965563779756	27.6034888813291	9.03591715433119	6.28546729698207	6.36869432876712
ENSG00000197635	4352.01475976008	15300.5790575936	5573.12872424571	2456.32533931544	1976.56390801042	1801.7205417982	8408.57418053312	2078.20326304135	2.01656046670584	5.17333468517654e-05	0.00286864056757895	DPP4	2	161992241	162074542	-	5009	protein_coding	dipeptidyl peptidase 4 [Source:HGNC Symbol;Acc:HGNC:3009]	-	3893	17327	5240	2793	1833	1983	58.5451728657776	205.829965044212	74.9721227007471	33.043544092378	26.5895871366728	24.2375190338768
ENSG00000161249	29.0656007587367	58.2811922318449	22.3350578643435	1.75891538798098	6.46993095911758	5.45149937003993	36.5606169516417	4.56011523904616	3.02711338326445	5.28067275937078e-05	0.00291820035107133	DMKN	19	35497220	35513658	-	7444	protein_coding	dermokine [Source:HGNC Symbol;Acc:HGNC:25063]	-	26	66	21	2	6	6	0.263102336058951	0.527562390737442	0.202177341830935	0.0159217334384092	0.05856593034542	0.0493470694511715
ENSG00000243649	54.7774783530039	848.609480830347	221.223430275402	53.6469193334198	40.9762294077447	28.1660800785396	374.870129819584	40.9297429399014	3.19573571883213	5.40265408474465e-05	0.0029667360546995	CFB	6	31945650	31952084	+	4997	protein_coding	complement factor B [Source:HGNC Symbol;Acc:HGNC:1037]	-	49	961	208	61	38	31	0.738659778109317	11.4432739450343	2.98313932720215	0.723414489358276	0.552553593778589	0.379812125102733
ENSG00000185519	3.35372316446962	7.06438693719332	2.12714836803271	35.1783077596196	24.8014020099507	31.8004129918996	4.18175282323188	30.5933742538233	-2.83938165968731	5.40502167902414e-05	0.0029667360546995	FAM131C	1	16057769	16073632	-	1701	protein_coding	family with sequence similarity 131 member C [Source:HGNC Symbol;Acc:HGNC:26717]	-	3	8	2	40	23	35	0.13285400825009	0.279847821185365	0.0842646136776397	1.39354948519128	0.982479920272394	1.2597379457974
ENSG00000106624	1807.65678564913	15438.3346028688	5533.7764794371	875.939863214527	1551.7051083617	1235.67319054238	7593.25595598503	1221.10605403954	2.63664208327448	5.62038582631921e-05	0.00307455920943462	AEBP1	7	44104361	44114562	+	4955	protein_coding	AE binding protein 1 [Source:HGNC Symbol;Acc:HGNC:303]	-	1617	17483	5203	996	1439	1360	24.5823887124126	209.946459578459	75.2540225252326	11.9119372533457	21.101692779078	16.8039635248082
ENSG00000102271	22.3581544297975	28.2575477487733	5.31787092008178	167.976419552183	61.464344111617	106.304237715779	18.6445243662175	111.91500045986	-2.58028346402501	5.85563287018651e-05	0.00319249890073558	KLHL4	X	87517749	87670050	+	5818	protein_coding	kelch like family member 4 [Source:HGNC Symbol;Acc:HGNC:6355]	-	20	32	5	191	57	117	0.258948857606742	0.327274763723826	0.0615907991860025	1.94547819608663	0.711870997278689	1.23120005283485
ENSG00000152952	2764.58579524446	1653.94959167039	2150.54700008107	4875.71345548327	6379.35192568994	4532.01314295986	2189.69412899864	5262.35950804436	-1.2651112556311	5.88926106379327e-05	0.00319569622409891	PLOD2	3	146069440	146163653	-	7646	protein_coding	procollagen-lysine,2-oxoglutarate 5-dioxygenase 2 [Source:HGNC Symbol;Acc:HGNC:9082]	-	2473	1873	2022	5544	5916	4988	24.3639412349205	14.5760463380428	18.9524958216306	42.9690394532326	56.220413091084	39.9400525318831
ENSG00000136235	8347.4169563649	59533.3548164624	16381.1695822199	3881.92626127402	5663.34623288092	4805.4966946902	28087.3137850157	4783.58972961505	2.55377586159386	5.9008362604153e-05	0.00319569622409891	GPNMB	7	23235967	23275108	+	6040	protein_coding	glycoprotein nmb [Source:HGNC Symbol;Acc:HGNC:4462]	-	7467	67418	15402	4414	5252	5289	93.125138863434	664.163772250745	182.750987528723	43.30739964572	63.1812100827909	53.610901353091
ENSG00000124249	8.943261771919	68.8777726376348	7.4450192881145	0.879457693990489	0	0	28.4220178992228	0.293152564663496	6.38732370808654	5.93473348791391e-05	0.00320337591289493	KCNK15	20	44745780	44752313	+	2599	protein_coding	potassium two pore domain channel subfamily K member 15 [Source:HGNC Symbol;Acc:HGNC:13814]	-	8	78	7	1	0	0	0.231868326826629	1.78576612251019	0.193024000588622	0.0228013435389608	0	0
ENSG00000253485	186.690589488809	575.747535381255	213.778410987288	73.8744462952011	80.8741369889698	89.9497396056588	325.405511952451	81.5661076299432	1.99761217680418	5.99135245822733e-05	0.00322322858903376	PCDHGA5	5	141364232	141512979	+	5733	protein_coding	protocadherin gamma subfamily A, 5 [Source:HGNC Symbol;Acc:HGNC:8703]	-	167	652	201	84	75	99	2.19428103736138	6.76708934635599	2.51265966169533	0.868288525388412	0.950559884640037	1.05723062138664
ENSG00000204103	40.2446779736355	62.6964340675907	5.31787092008178	1.75891538798098	0	2.72574968501996	36.0863276537693	1.49488835766698	4.55374467516451	6.14238632854762e-05	0.00329357593003014	MAFB	20	40685848	40689240	-	3393	protein_coding	MAF bZIP transcription factor B [Source:HGNC Symbol;Acc:HGNC:6408]	TF_bZIP	36	71	5	2	0	3	0.799238436899747	1.24511867124881	0.105610159052214	0.034931147573097	0	0.0541319753897024
ENSG00000089127	134.148926578785	666.701517197619	132.946773002045	58.9236654973628	38.8195857547055	53.6064104720593	311.26573892615	50.4498872413759	2.62511818659542	6.21127645121933e-05	0.00331955949022896	OAS1	12	112906777	112933222	+	4947	protein_coding	2'-5'-oligoadenylate synthetase 1 [Source:HGNC Symbol;Acc:HGNC:8086]	-	120	755	125	67	36	59	1.82724615349427	9.08115937933117	1.81087158714455	0.802600839795808	0.528762626429723	0.730174365429442
ENSG00000139263	394.621425685926	3419.16327760156	616.873026729487	245.368696623346	197.332894253086	175.356563069618	1476.88591000566	206.019384648683	2.84187069531103	6.30156129498449e-05	0.00335676938883977	LRIG3	12	58872149	58920522	-	5893	protein_coding	leucine rich repeats and immunoglobulin like domains 3 [Source:HGNC Symbol;Acc:HGNC:30991]	-	353	3872	580	279	183	193	4.51227941714981	39.0962554924099	7.05360449364379	2.80565637677156	2.25639334082553	2.00510605531824
ENSG00000113739	4058.00502900825	3080.07270461629	2732.32207873802	8197.42516568535	7029.57998708125	6289.2131065694	3290.13327078752	7172.072753112	-1.12431535798923	6.35767084354907e-05	0.00337559079069091	STC2	5	173314713	173329503	-	6128	protein_coding	stanniocalcin 2 [Source:HGNC Symbol;Acc:HGNC:11374]	-	3630	3488	2569	9321	6519	6922	44.6216462663868	33.868345090181	30.0444943788262	90.1385295049238	77.2969548688487	69.155912949632
ENSG00000019144	2321.89433753447	4858.5321160547	3600.19861289537	1415.0474296307	1213.11205483455	1487.35074479256	3593.54168882818	1371.83674308593	1.38934176361116	6.39823514221838e-05	0.00338606274774013	PHLDB1	11	118606440	118658038	+	21722	protein_coding	pleckstrin homology like domain family B member 1 [Source:HGNC Symbol;Acc:HGNC:23697]	-	2077	5502	3385	1609	1125	1637	7.20268476667862	15.0715192741653	11.1680774128827	4.38957983607101	3.76316164623976	4.61386996774414
ENSG00000121552	31.3014162017165	35.3219346859666	10.6357418401636	0.879457693990489	3.23496547955879	0	25.7530309092822	1.37147439118309	4.30677216877777	6.44847745345266e-05	0.00339143582821691	CSTA	3	122325244	122341972	+	1373	protein_coding	cystatin A [Source:HGNC Symbol;Acc:HGNC:2481]	-	28	40	10	1	3	0	1.53619099415763	1.73350744295814	0.521974172853842	0.0431614653006257	0.158763578110454	0
ENSG00000144959	1423.09652945661	190.73844730422	877.448701813494	4056.93834237813	4392.00479941432	4738.26153579304	830.427892858108	4395.73489252849	-2.40457164817438	6.45013646161768e-05	0.00339143582821691	NCEH1	3	172630249	172711218	-	4808	protein_coding	neutral cholesterol ester hydrolase 1 [Source:HGNC Symbol;Acc:HGNC:29260]	-	1273	216	825	4613	4073	5215	19.944431669892	2.67316366131037	12.2972794289906	56.8572320174382	61.5531257385639	66.4058491315316
ENSG00000159388	134.148926578785	475.080021526251	105.293844217619	60.6825808853437	33.4279766221075	33.6175794485796	238.174264107552	42.5760456520103	2.48351720149255	7.45677878193349e-05	0.00390807370548624	BTG2	1	203305491	203309602	+	2757	protein_coding	BTG anti-proliferation factor 2 [Source:HGNC Symbol;Acc:HGNC:1131]	-	120	538	99	69	31	37	3.27870392504031	11.6113246002871	2.57346330770781	1.48312939361095	0.817005703677337	0.821639743972751
ENSG00000144191	103.965418098558	72.4099661062315	28.7165029684416	16.7096961858193	10.783218265196	10.9029987400799	68.3639623910772	12.798637730365	2.41227999404402	7.51743344483245e-05	0.00391552897186621	CNGA3	2	98346155	98398601	+	4378	protein_coding	cyclic nucleotide gated channel alpha 3 [Source:HGNC Symbol;Acc:HGNC:2150]	-	93	82	27	19	10	12	1.60016553427033	1.11448531848381	0.441985028822859	0.257184363932714	0.165968016404487	0.167811596616958
ENSG00000213468	22.3581544297975	83.8895948791706	55.3058575688506	11.4329500218764	7.54825278563718	8.17724905505989	53.8512022926062	9.05281728752448	2.57166116823315	7.51920378668221e-05	0.00391552897186621	FIRRE	X	131688779	131830643	-	9262	processed_transcript	firre intergenic repeating RNA element [Source:HGNC Symbol;Acc:HGNC:49627]	-	20	95	52	13	7	9	0.162660813383289	0.610316463296925	0.402363075416464	0.0831773908605991	0.0549153080407246	0.0594914033137314
ENSG00000225206	42.4804934166152	32.6727895845191	45.7336899127033	97.6198040329443	124.007010049754	100.852738345739	40.2956576379459	107.493184142812	-1.41851471615296	7.85834661113761e-05	0.00407905934157038	MIR137HG	1	97933474	98049863	-	7172	lincRNA	MIR137 host gene [Source:HGNC Symbol;Acc:HGNC:42871]	-	38	37	43	111	115	111	0.399117744249365	0.306971247942403	0.429682559831539	0.917169101535313	1.1650852930726	0.947543547462162
ENSG00000049089	1.11790772148987	4.41524183574582	0	29.0221039016861	22.6447583569115	22.7145807084997	1.84438318574523	24.7938143223658	-3.670777667923	8.13720090537825e-05	0.00419806729218951	COL9A2	1	40300487	40317813	-	4217	protein_coding	collagen type IX alpha 2 chain [Source:HGNC Symbol;Acc:HGNC:2218]	-	1	5	0	33	21	25	0.0178629885410958	0.0705509165040765	0	0.463742668083009	0.36183939986236	0.362955087537073
ENSG00000071967	6657.14048147221	38749.9284472396	13403.1618669741	3494.9648759182	4628.15727942211	3879.65038501175	19603.4102652287	4000.92418011735	2.29273252630625	8.13929462078966e-05	0.00419806729218951	CYBRD1	2	171522247	171558133	+	5176	protein_coding	cytochrome b reductase 1 [Source:HGNC Symbol;Acc:HGNC:20797]	-	5955	43882	12602	3974	4292	4270	86.6652948312028	504.461935708673	174.487676518848	45.4988387640523	60.2511868665858	50.5068272773893
ENSG00000187243	11.1790772148987	84.7726432463198	10.6357418401636	0.879457693990489	1.0783218265196	2.72574968501996	35.5291541004607	1.56117640184335	4.50506937719188	8.45870916341024e-05	0.00434900784107361	MAGED4B	X	52061827	52069248	-	4947	protein_coding	MAGE family member D4B [Source:HGNC Symbol;Acc:HGNC:22880]	-	10	96	10	1	1	3	0.152270512791189	1.15469046412688	0.144869726971564	0.0119791170118777	0.014687850734159	0.0371275101065818
ENSG00000153002	1.11790772148987	189.85539893707	8.50859347213085	1.75891538798098	0	0.908583228339988	66.4939667102304	0.889166205440322	6.18324202084138	8.54775561706805e-05	0.00438092698771308	CPB1	3	148791102	148860187	+	5703	protein_coding	carboxypeptidase B1 [Source:HGNC Symbol;Acc:HGNC:2299]	-	1	215	8	2	0	1	0.0132085258070842	2.24321729626525	0.100532427049388	0.0207822871673712	0	0.0107352733939599
ENSG00000161281	39.1267702521456	71.5269177390823	32.9707997045071	6.15620385793342	7.54825278563718	13.6287484250998	47.8748292319117	9.11106835622348	2.39483901196432	8.62544128404777e-05	0.00440684102333094	COX7A1	19	36150922	36152869	-	1006	protein_coding	cytochrome c oxidase subunit 7A1 [Source:HGNC Symbol;Acc:HGNC:2287]	-	35	81	31	7	7	15	2.62076321443642	4.79096827171232	2.20842810329802	0.412350738572876	0.505592030887864	0.912871732093739
ENSG00000204262	5329.06610834223	9329.40599893092	6059.18212634118	3301.4841832403	2760.50387589017	2673.96044100458	6905.88474453811	2911.98283337835	1.24586745324814	8.71987179110364e-05	0.00444112090877934	COL5A2	2	189031896	189225312	-	7453	protein_coding	collagen type V alpha 2 chain [Source:HGNC Symbol;Acc:HGNC:2210]	-	4767	10565	5697	3754	2560	2943	48.180549779294	84.3479703580867	54.7815921448205	29.8490053983668	24.957955428636	24.1755087132446
ENSG00000141551	1822.1895860285	1955.9521332354	1759.15170036305	962.126717225595	1081.55679199916	1024.88188156751	1845.76447320898	1022.85513026409	0.851862506356295	8.75400409157597e-05	0.00444457201486984	CSNK1D	17	82239023	82273731	-	11024	protein_coding	casein kinase 1 delta [Source:HGNC Symbol;Acc:HGNC:2452]	-	1630	2215	1654	1094	1003	1128	11.1379719670551	11.9555836538169	10.752658491011	5.88091408675512	6.61091980901942	6.26449945382527
ENSG00000113721	5437.50315732675	26609.7794956729	4231.96167820108	2419.38811616784	1887.06319640929	1983.43718746619	12093.0814437336	2096.62950001444	2.5280505203324	8.86420479653057e-05	0.00448650265823153	PDGFRB	5	150113837	150155872	-	7137	protein_coding	platelet derived growth factor receptor beta [Source:HGNC Symbol;Acc:HGNC:8804]	-	4864	30134	3979	2751	1750	2183	51.337603349422	251.233381469161	39.95561266621	22.8423936248697	17.8165049416138	18.7264096502508
ENSG00000114416	1617.61247299585	1262.75916502331	1337.97632349258	2682.34596667099	2731.38918657414	2552.21028840703	1406.11598717058	2655.31514721739	-0.917375266260647	9.14134876821701e-05	0.00461240662848515	FXR1	3	180868141	180982753	+	12054	protein_coding	FMR1 autosomal homolog 1 [Source:HGNC Symbol;Acc:HGNC:4023]	-	1447	1430	1258	3050	2533	2809	9.04263632111982	7.05896627349756	7.47943867989907	14.9946167385238	15.2687738738106	14.2671436072342
ENSG00000168060	0	0.883048367149165	0	15.8302384918288	14.0181837447548	19.9888310234797	0.294349455716388	16.6124177533544	-5.51320518058531	9.18647780238649e-05	0.00462082677570815	NAALADL1	11	65044818	65058549	-	4044	protein_coding	N-acetylated alpha-linked acidic dipeptidase like 1 [Source:HGNC Symbol;Acc:HGNC:23536]	-	0	1	0	18	13	22	0	0.0147138088475614	0	0.26377162547964	0.233578231593595	0.333064246203406
ENSG00000111110	86.0788945547204	48.567660193204	99.9759732975375	14.0713231038478	28.0363674895095	18.1716645667998	78.2075093484873	20.093118386719	1.9668714609163	9.2967932845561e-05	0.00466188273130194	PPM1H	12	62643982	62935037	-	7063	protein_coding	protein phosphatase, Mg2+/Mn2+ dependent 1H [Source:HGNC Symbol;Acc:HGNC:18583]	-	77	55	94	16	26	20	0.82121947418812	0.463350610770862	0.953801935393779	0.13424480670029	0.267475681315163	0.173363341825721
ENSG00000181744	370.027455813149	407.085297255765	303.118642444662	713.240189826287	728.945554727247	695.066169680091	360.077131837858	712.417304744542	-0.983720951541597	9.4705173740741e-05	0.00473438448543329	C3orf58	3	143971798	144048719	+	5487	protein_coding	chromosome 3 open reading frame 58 [Source:HGNC Symbol;Acc:HGNC:28490]	-	331	461	285	811	676	765	4.54413007223477	4.99921968535941	3.72245496097271	8.75896138083518	8.95183144985491	8.53577493836365
ENSG00000041982	5893.60950769462	25246.3528167946	16814.0442751146	4764.02232834648	4169.87050315128	3193.67004761506	15984.6688665346	4042.52095970427	1.9833819421794	9.51754236380001e-05	0.00474329787683002	TNC	9	115019578	115118257	-	9636	protein_coding	tenascin C [Source:HGNC Symbol;Acc:HGNC:5318]	-	5272	28590	15809	5417	3867	3515	41.2131994559327	176.544267619863	117.578295519318	33.3141519088295	29.1593300383092	22.3328947221485
ENSG00000106976	124.087757085376	3616.96611184298	483.926253727442	145.989977202421	99.2056080398029	137.196067479338	1408.32670755193	127.463884240521	3.46574008697162	9.79268033597483e-05	0.00486549472228083	DNM1	9	128191655	128255248	+	10775	protein_coding	dynamin 1 [Source:HGNC Symbol;Acc:HGNC:2972]	-	111	4096	455	166	92	151	0.776003036402407	22.6192877628017	3.02631179020314	0.912972143701904	0.620398457311682	0.857977994341416
ENSG00000105327	146.445911515174	259.616219941854	59.560154304916	26.3837308197147	45.2895167138231	18.1716645667998	155.207428587315	29.9483040334458	2.38029008145937	9.82927215954308e-05	0.00486878612122245	BBC3	19	47220822	47232766	-	3180	protein_coding	BCL2 binding component 3 [Source:HGNC Symbol;Acc:HGNC:17868]	-	131	294	56	30	42	20	3.10314376439998	5.50118774716485	1.26206132711906	0.559063130733576	0.959670911458851	0.385051975885242
ENSG00000136859	1607.55130350244	14592.3742671399	2373.89757872451	927.827867159966	833.542771899648	934.023558733508	6191.2743831223	898.464732597707	2.78473876078388	0.000102488636032932	0.00506119413260501	ANGPTL2	9	127087332	127122883	-	3889	protein_coding	angiopoietin like 2 [Source:HGNC Symbol;Acc:HGNC:490]	-	1438	16525	2232	1055	773	1028	27.8534286990687	252.836506874998	41.1316185081209	16.0761198019892	14.442477894265	16.1834701883246
ENSG00000188906	159.860804173052	739.111483303851	266.957120188106	71.2360732132296	98.1272862132833	85.4068234639589	388.643135888336	84.9233942968239	2.196023704444	0.00010311222842159	0.00507655871262295	LRRK2	12	40196744	40369285	+	13491	protein_coding	leucine rich repeat kinase 2 [Source:HGNC Symbol;Acc:HGNC:18618]	-	143	837	251	81	91	94	0.798453475867287	3.69162494803005	1.33336524624868	0.35580135204792	0.490114341409198	0.426579707329391
ENSG00000133321	76.0177250613115	400.020910318572	60.6237284889323	20.2275269617812	28.0363674895095	29.0746633068796	178.887454622938	25.7795192527235	2.79766738770446	0.000103501255856683	0.00508031693022215	RARRES3	11	63536809	63546462	+	1299	protein_coding	retinoic acid receptor responder 3 [Source:HGNC Symbol;Acc:HGNC:9869]	-	68	453	57	23	26	32	3.94327878528905	20.7503443184994	3.14474370605963	1.04926552173092	1.45433467061509	1.50819434434496
ENSG00000231171	35.773047087676	54.7489987632482	27.6529287844253	5.27674616394293	6.46993095911758	10.9029987400799	39.3916582117832	7.54989195438012	2.38470105072728	0.000104838102632798	0.00511593759526084	LINC01098	4	177728757	177990750	+	1034	lincRNA	long intergenic non-protein coding RNA 1098 [Source:HGNC Symbol;Acc:HGNC:27731]	-	32	62	26	6	6	12	2.33124093393582	3.56785673571699	1.80207292287587	0.343872486602084	0.421629386355229	0.710521440995204
ENSG00000187800	137.502649743255	255.200978106109	461.591195863099	74.7539039891916	78.7174933359306	82.6810737789389	284.764941237487	78.7174903680203	1.85516462643971	0.000104856725501438	0.00511593759526084	PEAR1	1	156893698	156916434	+	5530	protein_coding	platelet endothelial aggregation receptor 1 [Source:HGNC Symbol;Acc:HGNC:33631]	-	123	289	434	85	73	91	1.6754740306274	3.1096317940482	5.62450296688053	0.910878627108413	0.959175085619813	1.00747143563898
ENSG00000171298	1031.82882693515	7248.94404592749	2224.99719296222	609.464181935409	685.812681666464	689.614670310051	3501.92335527495	661.630511303974	2.40418384561178	0.000105695995454491	0.00514144562320093	GAA	17	80101556	80119879	+	5156	protein_coding	glucosidase alpha, acid [Source:HGNC Symbol;Acc:HGNC:4065]	-	923	8209	2092	693	636	759	13.4848622055102	94.7356858454283	29.078253845517	7.96502316862433	8.9628136660354	9.01250145496641
ENSG00000147255	5.58953860744937	0	2.12714836803271	38.6961385355815	31.2713329690683	18.1716645667998	2.57222899182736	29.3797120238165	-3.57519475563267	0.000107528665520175	0.00520602284475738	IGSF1	X	131273506	131578899	-	7051	protein_coding	immunoglobulin superfamily member 1 [Source:HGNC Symbol;Acc:HGNC:5948]	-	5	0	2	44	29	20	0.0534166945665871	0	0.0203281956978677	0.369801509252787	0.298845997713041	0.173658386514688
ENSG00000166669	31.3014162017165	45.9185150917566	25.5257804163926	6.15620385793342	0	0	34.2485705699552	2.05206795264447	4.01161679322807	0.000107664410404289	0.00520602284475738	ATF7IP2	16	10326434	10483638	+	6391	protein_coding	activating transcription factor 7 interacting protein 2 [Source:HGNC Symbol;Acc:HGNC:20397]	-	28	52	24	7	0	0	0.330025071972842	0.484139795796586	0.269129916192768	0.0649076581136463	0	0
ENSG00000143554	242.585975563303	1527.67367516805	242.494913955729	110.811669442802	77.639171509411	121.750152597558	670.918188229029	103.400331183257	2.69785968806461	0.000108383990924464	0.00522526617373818	SLC27A3	1	153774354	153780157	+	5470	protein_coding	solute carrier family 27 member 3 [Source:HGNC Symbol;Acc:HGNC:10997]	-	217	1730	228	126	72	134	2.98834082652337	18.8189346169289	2.9872190670358	1.36505432798494	0.956412692119869	1.499802083768
ENSG00000111331	665.155094286476	1204.47797279146	1134.83365434545	328.917177552443	345.062984486271	487.000610390234	1001.48890714113	386.993590809649	1.37186691996351	0.000110083738541314	0.00529151035526842	OAS3	12	112938352	112973249	+	8251	protein_coding	2'-5'-oligoadenylate synthetase 3 [Source:HGNC Symbol;Acc:HGNC:8088]	-	595	1364	1067	374	320	536	5.43210428957601	9.83657799346625	9.26781560372468	2.68615910250902	2.81801663146322	3.97717483854609
ENSG00000035862	18126.8737039583	81944.239326341	35415.9567535607	9544.75435287878	12787.8185406959	11001.1257287406	45162.35659462	11111.2328741051	2.02311541813904	0.00011064093927303	0.00530260572380212	TIMP2	17	78852977	78925387	-	5633	protein_coding	TIMP metallopeptidase inhibitor 2 [Source:HGNC Symbol;Acc:HGNC:11821]	-	16215	92797	33299	10853	11859	12108	216.837765084421	980.235533565099	423.653688782068	114.176511402851	152.970779073951	131.59795535575
ENSG00000020181	2859.6079515711	13874.4559446477	3720.38249568922	1308.63304865785	1472.98761502577	1591.83781605166	6818.14879730266	1457.81949324509	2.22563602563704	0.000113258943038913	0.00541211190456829	ADGRA2	8	37784191	37844896	+	7061	protein_coding	adhesion G protein-coupled receptor A2 [Source:HGNC Symbol;Acc:HGNC:17849]	-	2558	15712	3498	1488	1366	1752	27.289278233935	132.404124981519	35.5036616140842	12.4883032834366	14.0567411835228	15.1909302957655
ENSG00000090376	457.224258089359	556.320471303974	497.752718119655	230.417915825508	270.658778456419	268.032052360297	503.765815837663	256.369582214075	0.975527069804773	0.000114309991037973	0.00543792715366403	IRAK3	12	66188879	66254622	+	10004	protein_coding	interleukin 1 receptor associated kinase 3 [Source:HGNC Symbol;Acc:HGNC:17020]	-	409	630	468	262	251	295	3.07969243054985	3.74716764065464	3.35267705323527	1.55200932294411	1.82305679658667	1.80536414723083
ENSG00000122861	1505.82170084686	1730.77479961236	913.61022407005	3166.92715605975	3889.50682825619	3058.2911465924	1383.40224150976	3371.57504363611	-1.28497682239026	0.000114468584141878	0.00543792715366403	PLAU	10	73909177	73917497	+	2950	protein_coding	plasminogen activator, urokinase [Source:HGNC Symbol;Acc:HGNC:9052]	-	1347	1960	859	3601	3607	3366	34.3956325244062	39.5339594033541	20.8684743485773	72.3382208067087	88.8432192806296	69.8567820955681
ENSG00000090339	84.9609868332305	472.430876424803	76.5773412491777	6.15620385793342	39.8979075812251	24.5317471651797	211.32306816907	23.5286195347794	3.17384222929154	0.000115030129113448	0.00544867203412884	ICAM1	19	10270835	10286615	+	3706	protein_coding	intercellular adhesion molecule 1 [Source:HGNC Symbol;Acc:HGNC:5344]	-	76	535	72	7	37	27	1.5447773673807	8.58983108312275	1.39234427500376	0.11193330895961	0.72543160025087	0.446041050317146
ENSG00000122707	2175.4484260193	11988.2646324171	5428.48263521949	1190.78571766312	1618.56106160591	1599.10648187838	6530.73189788528	1469.48442038247	2.15202620765269	0.000118387297490264	0.00559139076257069	RECK	9	36036433	36124451	+	6045	protein_coding	reversion inducing cysteine rich protein with kazal motifs [Source:HGNC Symbol;Acc:HGNC:11345]	-	1946	13576	5104	1354	1501	1760	24.2495816924733	133.63240381972	60.5109418152485	13.2736107155345	18.0419945691329	17.8251356380026
ENSG00000162692	6.70744632893925	78.5913046762756	4.25429673606543	0	1.0783218265196	0	29.8510159137601	0.359440608839866	6.45736722767147	0.000118947003661724	0.00560154193765806	VCAM1	1	100719742	100739045	+	6049	protein_coding	vascular cell adhesion molecule 1 [Source:HGNC Symbol;Acc:HGNC:12663]	-	6	89	4	0	1	0	0.0747180254697978	0.875472842648189	0.0473910093786296	0	0.0120120346473606	0
ENSG00000155265	0	0	0	7.03566155192391	19.4097928773527	9.99441551173987	0	12.1466233136722	-6.01611789423722	0.000119870561293425	0.00562871968015686	GOLGA7B	10	97850239	97871580	+	6458	protein_coding	golgin A7 family member B [Source:HGNC Symbol;Acc:HGNC:31668]	-	0	0	0	8	18	11	0	0	0	0.0734105814280076	0.202523127357374	0.104282425801066
ENSG00000131773	110.672864427498	173.960528328385	148.90038576229	54.5263770274103	64.6993095911758	51.7892440153793	144.511259506058	57.0049768779885	1.34615179835117	0.000123167222369176	0.0057615960238523	KHDRBS3	8	135457457	135656722	+	8645	protein_coding	KH RNA binding domain containing, signal transduction associated 3 [Source:HGNC Symbol;Acc:HGNC:18117]	-	99	197	140	62	60	57	0.862636673811719	1.35593067287091	1.1606000636896	0.425004383479591	0.504297033535346	0.403669873620352
ENSG00000130203	19.0044312653279	127.15896486948	42.5429673606543	6.15620385793342	11.8615400917156	5.45149937003993	62.9021211651539	7.82308110656297	3.02308252478535	0.000123551310950668	0.0057615960238523	APOE	19	44905754	44909393	+	2191	protein_coding	apolipoprotein E [Source:HGNC Symbol;Acc:HGNC:613]	-	17	144	40	7	11	6	0.584472745560301	3.9107168366287	1.3083898481576	0.189331283890604	0.364796336558982	0.167658413963724
ENSG00000017260	1863.55217172362	1841.15584550601	1491.13100599093	3303.24309862828	3150.85637709026	3138.24647068632	1731.94634107352	3197.44864880162	-0.884488133440071	0.000123764203380591	0.0057615960238523	ATP2C1	3	130850595	131016712	+	8533	protein_coding	ATPase secretory pathway Ca2+ transporting 1 [Source:HGNC Symbol;Acc:HGNC:13211]	-	1667	2085	1402	3756	2922	3454	14.7160608465832	14.5392019937111	11.7751329677524	26.0849828451592	24.8816184852064	24.7820408330613
ENSG00000162551	450.51681176042	111.264094260795	1016.77691991964	28.1426462076956	118.615400917156	71.7780750388591	526.185941980284	72.8453740545701	2.85437758128718	0.000126015131983353	0.00583422599273438	ALPL	1	21509372	21578412	+	3007	protein_coding	alkaline phosphatase, liver/bone/kidney [Source:HGNC Symbol;Acc:HGNC:438]	-	403	126	956	32	110	79	10.0955349980558	2.49329332072558	22.7847368007276	0.63064254720595	2.65802718124619	1.60845955074643
ENSG00000136542	1904.91475741875	1205.36102115861	2005.90091105485	839.882097760917	438.876983393476	639.642592751352	1705.3922298774	639.467224635248	1.41451360910592	0.000126042550837063	0.00583422599273438	GALNT5	2	157257598	157314211	+	6818	protein_coding	polypeptide N-acetylgalactosaminyltransferase 5 [Source:HGNC Symbol;Acc:HGNC:4127]	-	1704	1365	1886	955	407	704	18.8265314524748	11.9127467977515	19.8245913343095	8.3006689240481	4.337480876478	6.32167468065274
ENSG00000167815	351.023024547821	475.080021526251	305.245790812694	181.168284962041	152.043377539263	168.996480471238	377.116278962255	167.402714324181	1.17192241046794	0.000128652952533269	0.00590998964132824	PRDX2	19	12796820	12801859	-	2093	protein_coding	peroxiredoxin 2 [Source:HGNC Symbol;Acc:HGNC:9353]	-	314	538	287	206	141	186	11.3010329292067	15.2949937520265	9.82725488711082	5.83263379010912	4.89497011898983	5.44076786183953
ENSG00000121039	469.521243025747	698.491258414989	3775.68835325807	278.788088994985	253.405629232105	256.220470391877	1647.9002848996	262.804729539656	2.64846516230962	0.000128723421867033	0.00590998964132824	RDH10	8	73294612	73325281	+	5321	protein_coding	retinol dehydrogenase 10 [Source:HGNC Symbol;Acc:HGNC:19975]	-	420	791	3550	317	235	282	5.94584730777607	8.84544081879622	47.8139525392888	3.53047158784244	3.20903729218997	3.24468342318032
ENSG00000177363	452.752627203399	3632.86098245166	674.30603266637	297.256700568785	252.327307405586	195.345394093097	1586.63988077381	248.309800689156	2.67597617304509	0.000128770624301729	0.00590998964132824	LRRN4CL	11	62686402	62689899	-	2585	protein_coding	LRRN4 C-terminal like [Source:HGNC Symbol;Acc:HGNC:33724]	-	405	4114	634	338	234	215	11.8019072280501	94.6978232950948	17.5771420477431	7.74859336476695	6.57741842714157	5.09207032713229
ENSG00000131016	4945.62375987121	12849.2367903875	28824.9875352113	3661.18238008241	3815.10262222633	2890.2032493495	15539.9493618233	3455.49608388608	2.16902446159015	0.000130044625146561	0.00595164795705965	AKAP12	6	151239999	151358557	+	8741	protein_coding	A-kinase anchoring protein 12 [Source:HGNC Symbol;Acc:HGNC:370]	-	4424	14551	27102	4163	3538	3181	38.1251638401318	99.0530783657773	222.20804206471	28.2235739851105	29.4101249107319	22.280197152644
ENSG00000162437	74.8998173398216	69.760821004784	51.0515608327851	131.039196404583	172.531492243135	186.259561809698	65.2373997257969	163.276750152472	-1.32259978212533	0.000132683479818699	0.00605536094554609	RAVER2	1	64745095	64833232	+	6070	protein_coding	ribonucleoprotein, PTB binding 2 [Source:HGNC Symbol;Acc:HGNC:25577]	-	67	79	48	149	160	205	0.831464731369469	0.774416605499755	0.566724643949911	1.45466937179672	1.9152763777762	2.0676720187775
ENSG00000112246	165.450342780502	1444.66712865603	310.563661732776	98.4992617269348	102.440573519362	102.669904802419	640.22704438977	101.203246682905	2.6619420092613	0.000134190924806076	0.00609690413748663	SIM1	6	100385015	100464929	-	9274	protein_coding	SIM bHLH transcription factor 1 [Source:HGNC Symbol;Acc:HGNC:10882]	bHLH	148	1636	292	112	95	113	1.202132516316	10.4966922487087	2.25649986504066	0.715677969384194	0.744314833974447	0.745981113945453
ENSG00000106333	7008.16350602003	24811.8930201572	8898.92519766486	3996.25576149278	3518.56411993344	3501.67976202231	13572.9939079474	3672.16654781618	1.88606168216163	0.000134612521249243	0.00609690413748663	PCOLCE	7	100602177	100608175	+	3532	protein_coding	procollagen C-endopeptidase enhancer [Source:HGNC Symbol;Acc:HGNC:8738]	-	6269	28098	8367	4544	3263	3854	133.701197046188	473.359360826462	169.773001204986	76.240255889484	67.1268919902857	66.8047735262779
ENSG00000168497	69.3102787323722	44.1524183574582	440.319712182772	16.7096961858193	20.4881147038723	29.0746633068796	184.594136424201	22.0908247321904	3.06199808752093	0.000134719553478039	0.00609690413748663	CAVIN2	2	191834302	191847255	-	3229	protein_coding	caveolae associated protein 2 [Source:HGNC Symbol;Acc:HGNC:10690]	-	62	50	414	19	19	32	1.4463765271055	0.921378801169683	9.18865293533375	0.348700261783036	0.427548824421123	0.60673411375166
ENSG00000185499	121.851941642396	586.344115787045	229.732023747533	50.1290885574579	54.9944131524994	90.8583228339988	312.642693725658	65.3272748479854	2.25937879602066	0.000135380365491513	0.00610979110594616	MUC1	1	155185824	155192916	-	4717	protein_coding	mucin 1, cell surface associated [Source:HGNC Symbol;Acc:HGNC:7508]	-	109	664	216	57	51	100	1.7406776069282	8.37603454280545	3.28176460663384	0.716103335995817	0.785605401033731	1.29792800860194
ENSG00000140092	1652.26761236204	3235.48921723454	2343.05392738803	581.321535727713	1132.23791784558	859.519734009629	2410.2702523282	857.69306252764	1.49112750455707	0.000135785479133989	0.00611109883515215	FBLN5	14	91869412	91947987	-	4973	protein_coding	fibulin 5 [Source:HGNC Symbol;Acc:HGNC:3602]	-	1478	3664	2203	661	1050	946	22.387917377396	43.8402742563901	31.7479428542188	7.87679817373392	15.3416121980653	11.6463317717279
ENSG00000106484	203.459205311157	1755.50015389254	1607.06059204872	269.99351205508	136.946871967989	194.436810864757	1188.67331708414	200.459064962609	2.56766707945225	0.000137934966391075	0.00619068894739172	MEST	7	130486171	130506465	+	4794	protein_coding	mesoderm specific transcript [Source:HGNC Symbol;Acc:HGNC:7028]	-	182	1988	1511	307	127	214	2.85976982214431	24.6748548692786	22.588426886214	3.79495878187986	1.9248897148309	2.73295338578874
ENSG00000177096	529.888259986201	664.935420463321	762.582689939728	340.350127574319	314.869973343722	300.741048580536	652.46879012975	318.653716499526	1.0339982535039	0.000141099449022009	0.00631526927895475	PHETA2	22	42074251	42079441	+	2451	protein_coding	PH domain containing endocytic trafficking adaptor 2 [Source:HGNC Symbol;Acc:HGNC:27161]	-	474	753	717	387	292	331	14.5677590980325	18.2804937427957	20.9650255690905	9.35695134596197	8.65644752913515	8.26801323495078
ENSG00000064666	3146.910235994	5700.96025831501	4554.22465595804	1853.89681893195	2063.90797595851	2016.14618368643	4467.36505008901	1977.98365952563	1.17552871261958	0.000142040758698115	0.00633993463342932	CNN2	19	1026581	1039068	+	3645	protein_coding	calponin 2 [Source:HGNC Symbol;Acc:HGNC:2156]	-	2815	6456	4282	2108	1914	2219	58.1752940570673	105.390689458408	84.1915843457857	34.2720270058042	38.1543941211871	37.2714466896589
ENSG00000114771	3.35372316446962	116.56238446369	32.9707997045071	1.75891538798098	3.23496547955879	3.63433291335995	50.9623024442221	2.87607126029991	4.15636858939021	0.000145695853016019	0.00648526170945549	AADAC	3	151814037	151828488	+	1668	protein_coding	arylacetamide deacetylase [Source:HGNC Symbol;Acc:HGNC:17]	-	3	132	31	2	3	4	0.135482414888132	4.70884225017928	1.33194164983082	0.0710559854409582	0.130684887737202	0.146818379294373
ENSG00000113140	32730.1022697806	21834.2539261302	52114.0714426175	12057.3649846096	15506.2678653518	10368.7518018159	35559.4758795094	12644.1282172591	1.49177074018448	0.000146616690675698	0.00650841905302749	SPARC	5	151661096	151687165	-	4831	protein_coding	secreted protein acidic and cysteine rich [Source:HGNC Symbol;Acc:HGNC:11219]	-	29278	24726	48999	13710	14380	11412	456.522397756295	304.5461292304	726.891735801048	168.177206659051	216.282812922273	144.624278753794
ENSG00000165626	6.70744632893925	10.59658040579	4.25429673606543	29.9015615956766	33.4279766221075	45.4291614169994	7.18610782359822	36.2528998782612	-2.3166484598418	0.000147718822061579	0.00653947602734189	BEND7	10	13438484	13528974	-	10018	protein_coding	BEN domain containing 7 [Source:HGNC Symbol;Acc:HGNC:23514]	-	6	12	4	34	31	50	0.0451157253011387	0.0712748767972108	0.0286153140079188	0.201124328525036	0.224843753747097	0.305566301486092
ENSG00000104213	10.0611694934089	270.212800347644	72.3230445131123	14.0713231038478	9.70489643867637	7.26866582671991	117.532338118055	10.3482951230814	3.50612136967063	0.000148177598835829	0.00654196045729812	PDGFRL	8	17576433	17644071	+	2409	protein_coding	platelet derived growth factor receptor like [Source:HGNC Symbol;Acc:HGNC:8805]	-	9	306	68	16	9	8	0.281425489456293	7.55824356651668	2.02298035177775	0.393595296689143	0.271460015872545	0.203315115535918
ENSG00000104870	266.06203771459	2620.00450533157	729.611890235221	147.748892590402	251.248985579066	179.899479211318	1205.22614442713	192.965785793595	2.64358427294822	0.00015098046708815	0.00664764132461024	FCGRT	19	49506816	49526333	+	4173	protein_coding	Fc fragment of IgG receptor and transporter [Source:HGNC Symbol;Acc:HGNC:3621]	-	238	2967	686	168	233	198	4.29621782825705	42.3063363815695	11.7813560982322	2.38576473331022	4.05702512259264	2.90491404381001
ENSG00000120756	8.943261771919	3.53219346859666	8.50859347213085	33.4193923716386	36.6629421016663	31.8004129918996	6.9946829042155	33.9609158217348	-2.30178107510035	0.000151709305849834	0.0066616786274115	PLS1	3	142596387	142713664	+	5294	protein_coding	plastin 1 [Source:HGNC Symbol;Acc:HGNC:9090]	-	8	4	8	38	34	35	0.113831843865208	0.0449585515523522	0.10829928814935	0.425369529768577	0.466654159007191	0.404762796713519
ENSG00000063180	7.82535405042912	132.457255072375	22.3350578643435	5.27674616394293	3.23496547955879	2.72574968501996	54.2058889957158	3.74582044284056	3.85423946663015	0.000157374313809929	0.006889405458826	CA11	19	48637942	48646312	-	2075	protein_coding	carbonic anhydrase 11 [Source:HGNC Symbol;Acc:HGNC:1370]	-	7	150	21	6	3	3	0.254119305419088	4.3013958780389	0.72530512413951	0.171356217420026	0.105051755540074	0.088515562649282
ENSG00000124006	1119.02562921136	2138.74314523528	1476.2409674147	681.579712842629	699.830865411218	629.648177239612	1578.00324728711	670.35291849782	1.23548901720886	0.00015809825688655	0.006889405458826	OBSL1	2	219550729	219571859	-	9611	protein_coding	obscurin like 1 [Source:HGNC Symbol;Acc:HGNC:29092]	-	1001	2422	1388	775	649	693	7.84554686301935	14.9948393815879	10.3500021703019	4.77859080114071	4.90655058065165	4.41449610517814
ENSG00000231389	364.437917205699	538.65950396099	194.634075674993	148.628350284393	78.7174933359306	92.6754892906788	365.910498947228	106.673777637001	1.77745714782519	0.00015816755315702	0.006889405458826	HLA-DPA1	6	33064569	33080775	-	5748	protein_coding	major histocompatibility complex, class II, DP alpha 1 [Source:HGNC Symbol;Acc:HGNC:4938]	-	326	610	183	169	73	102	4.27226871833041	6.31465069894194	2.28167551665072	1.74235506679911	0.922797185712868	1.08642535575972
ENSG00000106415	98.375879491109	65.3455791690382	85.0859347213085	179.40936957406	196.254572426567	186.259561809698	82.9357977938186	187.307834603441	-1.1788166212812	0.000164537815027269	0.00714771625868458	GLCCI1	7	7968794	8094272	+	6885	protein_coding	glucocorticoid induced 1 [Source:HGNC Symbol;Acc:HGNC:18713]	-	88	74	80	204	182	205	0.962800812730066	0.63953457959126	0.832732652814322	1.75587235134101	1.92073568045069	1.82291490980094
ENSG00000109794	103.965418098558	217.229898318694	143.582514842208	36.0577654536101	57.1510568055386	58.1493266137592	154.925943753154	50.4527162909693	1.62287304305284	0.000165608941996199	0.00717399299913901	FAM149A	4	186104419	186172667	+	5218	protein_coding	family with sequence similarity 149 member A [Source:HGNC Symbol;Acc:HGNC:24527]	-	93	246	135	41	53	64	1.34256893618925	2.80522234054549	1.85416870083028	0.465635945988525	0.738026499011092	0.750917766693794
ENSG00000185090	19.0044312653279	14.1287738743866	38.2886706245888	1.75891538798098	2.15664365303919	3.63433291335995	23.8072919214345	2.51663065146004	3.2345384558664	0.00016602581200691	0.00717399299913901	MANEAL	1	37793802	37801137	+	3018	protein_coding	mannosidase endo-alpha like [Source:HGNC Symbol;Acc:HGNC:26452]	-	17	16	36	2	2	4	0.424314044242087	0.315454701018095	0.85487539482504	0.0392714989117025	0.0481516219893204	0.0811441539638879
ENSG00000108639	30.1835084802266	14.1287738743866	29.780077152458	73.8744462952011	81.9524588154894	79.046740865579	24.6974531690237	78.2912153254231	-1.67536078517938	0.000170886291453495	0.00734864081976213	SYNGR2	17	78168558	78173527	+	4074	protein_coding	synaptogyrin 2 [Source:HGNC Symbol;Acc:HGNC:11499]	-	27	16	28	84	76	87	0.499229752651112	0.233687355835201	0.492557071703316	1.22186993521153	1.35547879632381	1.3074187487532
ENSG00000110719	4554.35605734975	3927.79913707948	5268.94650761703	2470.39666241928	2502.78495935198	2424.10005321109	4583.70056734876	2465.76055832745	0.894425902398733	0.000170972255177576	0.00734864081976213	TCIRG1	11	68039016	68050895	+	4384	protein_coding	T cell immune regulator 1, ATPase H+ transporting V0 subunit a3 [Source:HGNC Symbol;Acc:HGNC:11647]	-	4074	4448	4954	2809	2321	2668	70.0016375888143	60.3712947018672	80.9850787370557	37.9706394681673	38.4684560190588	37.2590485388298
ENSG00000162804	2492.93421892242	16632.2159952545	3143.92528795235	1721.09870713939	995.291045877588	1115.74020440151	7423.02516737643	1277.37665247283	2.53881602410991	0.000171840555483711	0.00736647362782017	SNED1	2	240998838	241095568	+	13592	protein_coding	sushi, nidogen and EGF like domains 1 [Source:HGNC Symbol;Acc:HGNC:24696]	-	2230	18835	2956	1957	923	1228	12.3588829143244	82.4552884431725	15.5862133185295	8.53245835532921	4.93421984756323	5.53135435517548
ENSG00000123146	1647.79598147608	1271.5896486948	1216.72886651471	2641.01145505344	2472.59194820944	3098.26880863936	1378.70483222853	2737.29073730074	-0.989660128754894	0.00017542975812659	0.00750054547442819	ADGRE5	19	14380501	14408725	+	5382	protein_coding	adhesion G protein-coupled receptor E5 [Source:HGNC Symbol;Acc:HGNC:1711]	-	1474	1440	1144	3003	2293	3410	20.6305834684279	15.9204395931875	15.233576681375	33.0657483554163	30.9571179589857	38.7906597557077
ENSG00000176658	2134.08584032417	5664.75527526189	2393.0419140368	607.705266547428	1332.80577757822	945.835140701928	3397.29434320762	962.115394942526	1.82044384006453	0.000176050313649403	0.00750732138021483	MYO1D	17	32492522	32877177	-	8188	protein_coding	myosin ID [Source:HGNC Symbol;Acc:HGNC:7598]	-	1909	6415	2250	691	1236	1041	17.5624788827458	46.6181551922004	19.6935602526714	5.00111603245134	10.9683372998546	7.78375891506464
ENSG00000154133	58.1312015174735	14.1287738743866	20.2079094963108	145.989977202421	122.928688223234	121.750152597558	30.822628296057	130.222939341071	-2.08888554345588	0.000177776047796666	0.0075610666192472	ROBO4	11	124883691	124898500	-	7033	protein_coding	roundabout guidance receptor 4 [Source:HGNC Symbol;Acc:HGNC:17985]	-	52	16	19	166	114	134	0.556955435695387	0.13536787824152	0.193612117833616	1.39873096095379	1.17778059495732	1.16648903714076
ENSG00000205609	54.7774783530039	45.0354667246074	76.5773412491777	63.3209539673152	372.021030149261	595.122014562692	58.7967621089296	343.487999559756	-2.54721282901366	0.000194111495717457	0.00823428060292825	EIF3CL	16	28379579	28403879	-	3091	protein_coding	eukaryotic translation initiation factor 3 subunit C like [Source:HGNC Symbol;Acc:HGNC:26347]	-	49	51	72	72	345	655	1.19413876131099	0.981764733729034	1.66937168656226	1.38038492842402	8.10998873042709	12.973548375467
ENSG00000240184	2022.29506817518	7925.35909516375	3739.52683100151	1200.45975229702	1360.84214506773	1331.07442951808	4562.39366478015	1297.45877562761	1.81422320558996	0.000203083187817417	0.00857606777950438	PCDHGC3	5	141475947	141512979	+	5432	protein_coding	protocadherin gamma subfamily C, 3 [Source:HGNC Symbol;Acc:HGNC:8716]	-	1809	8975	3516	1365	1262	1465	25.0862950707184	98.3130008728562	46.3883213600588	14.8915398353905	16.8810615884275	16.5117971286504
ENSG00000172403	130.795203414315	751.474160443939	817.888547508578	109.052754054821	113.223791784558	136.287484250998	566.719303788944	119.521343363459	2.24559562049446	0.000203224354964559	0.00857606777950438	SYNPO2	4	118850688	119061247	+	14034	protein_coding	synaptopodin 2 [Source:HGNC Symbol;Acc:HGNC:17732]	-	117	851	769	124	105	150	0.62800356657423	3.60814801023136	3.92703181376288	0.523608792244701	0.543635723678058	0.654374349783598
ENSG00000182389	182.21895860285	755.006353912536	521.151350168015	86.1868540110679	161.74827397794	119.932986140878	486.1255542278	122.622704709962	1.98892361717989	0.000205250964880793	0.00863503815625023	CACNB4	2	151832768	152099475	-	36268	protein_coding	calcium voltage-gated channel auxiliary subunit beta 4 [Source:HGNC Symbol;Acc:HGNC:1404]	-	163	855	490	98	150	132	0.33854914239775	1.4027451127028	0.968260075744125	0.160128703045671	0.30051614749318	0.222826482570846
ENSG00000085514	10.0611694934089	99.7844654878556	28.7165029684416	6.15620385793342	4.31328730607839	2.72574968501996	46.1873793165687	4.39841361634392	3.39522670915627	0.000205684727424684	0.00863503815625023	PILRA	7	100367530	100400099	+	2006	protein_coding	paired immunoglobin like type 2 receptor alpha [Source:HGNC Symbol;Acc:HGNC:20396]	-	9	113	27	7	4	3	0.337963112711969	3.35184379695305	0.964611393911505	0.206792045366059	0.144886934360687	0.0915602156018246
ENSG00000184203	533.24198315067	378.827749506992	405.221764110232	833.725893902984	924.121805327295	850.433901726229	439.097165589298	869.427200318836	-0.98617051571997	0.000206761419008806	0.00863872351037039	PPP1R2	3	195514425	195543386	-	5126	protein_coding	protein phosphatase 1 regulatory inhibitor subunit 2 [Source:HGNC Symbol;Acc:HGNC:9288]	-	477	429	381	948	857	936	7.00966878995536	4.97983492747208	5.32679429348599	10.9596441438072	12.1479327990002	11.1792772647572
ENSG00000170962	11.1790772148987	1162.0916511683	132.946773002045	14.9507807978383	5.39160913259798	6.36008259837992	435.405833795081	8.90082417627207	5.60975759141241	0.000206835935590206	0.00863872351037039	PDGFD	11	103907186	104164379	-	4266	protein_coding	platelet derived growth factor D [Source:HGNC Symbol;Acc:HGNC:30620]	-	10	1316	125	17	5	7	0.176578112231133	18.3557145243957	2.09994883769434	0.236153718139218	0.0851626788348388	0.100460114664856
ENSG00000034239	2.23581544297975	0	0	26.3837308197147	9.70489643867637	24.5317471651797	0.745271814326583	20.2067914745236	-4.87224187149673	0.000209544755389468	0.00870959263304919	EFCAB1	8	48710789	48735311	-	5805	protein_coding	EF-hand calcium binding domain 1 [Source:HGNC Symbol;Acc:HGNC:25678]	-	2	0	0	30	9	27	0.0259528760302502	0	0	0.306256805466455	0.112652399351759	0.284759368212806
ENSG00000173083	64.8386478464127	28.2575477487733	43.6065415446706	152.146181060355	114.302113611077	132.653151337638	45.5675790466189	133.033815336357	-1.55385806879862	0.000209604894412644	0.00870959263304919	HPSE	4	83292461	83335153	-	4721	protein_coding	heparanase [Source:HGNC Symbol;Acc:HGNC:5164]	-	58	32	41	173	106	146	0.925447344908381	0.40332229937412	0.622399748198715	2.17159493568997	1.63144345343778	1.89336932179623
ENSG00000231407	7.82535405042912	182.791011999877	15.9536127602454	3.51783077596196	6.46993095911758	2.72574968501996	68.8566596035172	4.23783714003317	4.03650446229361	0.000210222365760358	0.00871296626660342	AL354732.1	1	170460453	170532647	-	3185	antisense	novel transcript	-	7	207	15	4	6	3	0.165556533357805	3.86720473995742	0.337521447093403	0.0744247307475782	0.136880623388165	0.0576671248029074
ENSG00000111728	16.7686158223481	291.405961159224	29.780077152458	13.1918654098573	2.15664365303919	9.08583228339988	112.65155137801	8.14478044876547	3.78158294860492	0.000211385080947572	0.00872022820037456	ST8SIA1	12	22063773	22437041	-	14483	protein_coding	ST8 alpha-N-acetyl-neuraminide alpha-2,8-sialyltransferase 1 [Source:HGNC Symbol;Acc:HGNC:10869]	-	15	330	28	15	2	10	0.0780172160579312	1.35578762571619	0.138553995036892	0.0613761222030233	0.0100339429098784	0.0422725016679924
ENSG00000134508	51.4237551885342	244.604397700319	82.9587863532758	16.7096961858193	29.1146893160291	28.1660800785396	126.328979747376	24.663488526796	2.36201901821501	0.000211578592673627	0.00872022820037456	CABLES1	18	23134564	23260467	+	6654	protein_coding	Cdk5 and Abl enzyme substrate 1 [Source:HGNC Symbol;Acc:HGNC:25097]	-	46	277	78	19	27	31	0.520754169398685	2.47704119406854	0.840100722386675	0.169214479305294	0.294836419403499	0.285230115590375
ENSG00000011028	7912.55085270533	35617.7558889616	11415.3417170476	4705.97812054311	4580.71111905525	4352.11366374854	18315.2161529048	4546.26763444897	2.01031058277109	0.000212007763842429	0.00872022820037456	MRC2	17	62627401	62693597	+	6860	protein_coding	mannose receptor C type 2 [Source:HGNC Symbol;Acc:HGNC:16875]	-	7078	40335	10733	5351	4248	4790	77.7220350019645	349.859927781293	112.128642836894	46.2250673660159	44.9946163451669	42.7491888271077
ENSG00000174576	10.0611694934089	105.9658040579	60.6237284889323	0	8.62657461215677	3.63433291335995	58.883567346747	4.08696917517224	3.8798596142023	0.000214749107278735	0.0088106786514081	NPAS4	11	66421004	66426707	+	3428	protein_coding	neuronal PAS domain protein 4 [Source:HGNC Symbol;Acc:HGNC:18983]	Others	9	120	57	0	8	4	0.197769546120248	2.08293966089398	1.19166338219704	0	0.169570122711516	0.0714390480347181
ENSG00000171224	2.23581544297975	0	0	13.1918654098573	20.4881147038723	21.8059974801597	0.745271814326583	18.4953258646298	-4.74272673087845	0.000215948534664211	0.00883757139216484	FAM241B	10	69630251	69633599	+	1349	protein_coding	family with sequence similarity 241 member B [Source:HGNC Symbol;Acc:HGNC:23519]	-	2	0	0	15	19	24	0.111680092924835	0	0	0.658940235631124	1.02339151523781	1.08922041510606
ENSG00000153993	51.4237551885342	1482.63820844345	346.725183989332	100.258177114916	32.3496547955879	59.0579098420992	626.929049207105	63.888580584201	3.29376564207988	0.000218353710035428	0.00890675853190289	SEMA3D	7	84995553	85186855	-	8062	protein_coding	semaphorin 3D [Source:HGNC Symbol;Acc:HGNC:10726]	-	46	1679	326	114	30	65	0.429806281714073	12.3920785862868	2.89797315580543	0.837970586924403	0.270382526352832	0.49361351659315
ENSG00000187498	2527.58935828861	1786.40684674276	4823.30892451418	579.562620339732	1323.10088113955	761.39274534891	3045.76837651518	888.018748942729	1.77838245490372	0.000219083709687982	0.00890675853190289	COL4A1	13	110148963	110307233	-	14738	protein_coding	collagen type IV alpha 1 chain [Source:HGNC Symbol;Acc:HGNC:2202]	-	2261	2023	4535	659	1227	838	11.5563245674113	8.16758357630653	22.0525233807434	2.64980295387863	6.04931460394709	3.48114366745158
ENSG00000136267	6.70744632893925	241.955252598871	22.3350578643435	0	0	0	90.3325855973846	0	9.01198427488076	0.000219283770096704	0.00890675853190289	DGKB	7	14145049	14974777	-	9491	protein_coding	diacylglycerol kinase beta [Source:HGNC Symbol;Acc:HGNC:2850]	-	6	274	21	0	0	0	0.0476208340603527	1.71780889014787	0.158572134926718	0	0	0
ENSG00000155792	108.437048984518	604.888131497178	288.228603868433	76.5128193771725	72.247562376813	79.955324093919	333.851261450043	76.2385686159682	2.13150089422134	0.000221411284708115	0.00896982446733932	DEPTOR	8	119873717	120050913	+	2622	protein_coding	DEP domain containing MTOR interacting protein [Source:HGNC Symbol;Acc:HGNC:22953]	-	97	685	271	87	67	88	2.78674202888891	15.545122212427	7.40723555141023	1.96631586255722	1.85670230281703	2.05478537245854
ENSG00000136425	3.35372316446962	0	1.06357418401636	18.4686115738003	12.9398619182352	33.6175794485796	1.47243244949533	21.675350980205	-3.9594964794603	0.000221940631247024	0.00896982446733932	CIB2	15	78104606	78131544	-	2146	protein_coding	calcium and integrin binding family member 2 [Source:HGNC Symbol;Acc:HGNC:24579]	-	3	0	1	21	12	37	0.10530506432125	0	0.0333956448894839	0.579904253966888	0.406304553113986	1.0555735200992
ENSG00000143515	5928.26464706081	10077.3479659063	6160.22167382274	3110.64186364436	3532.5823036782	3324.50603249602	7388.61142892994	3322.57673327286	1.15309670891006	0.000222796452096516	0.00897308355891781	ATP8B2	1	154325553	154351307	+	7572	protein_coding	ATPase phospholipid transporting 8B2 [Source:HGNC Symbol;Acc:HGNC:13534]	-	5303	11412	5792	3537	3276	3659	52.7556213497596	89.6783097837413	54.8198067061498	27.6815989303875	31.4364464973922	29.5847759617659
ENSG00000116741	156.507081008582	274.62804218339	112.738863505734	69.4771578252486	54.9944131524994	52.6978272437193	181.291328899235	59.0564660738225	1.61919149657822	0.000223125854484077	0.00897308355891781	RGS2	1	192809039	192812283	+	2096	protein_coding	regulator of G protein signaling 2 [Source:HGNC Symbol;Acc:HGNC:9998]	-	140	311	106	79	51	58	5.03146525519664	8.82887498408224	3.62438345271004	2.23358523700523	1.76798696406303	1.69415521069356
ENSG00000187955	1489.05308502451	17434.023912626	5161.52551503138	1732.53165716126	1068.61693008092	1104.83720566143	8028.20083756062	1301.9952643012	2.62434940645979	0.000226404276190153	0.00908244512410227	COL14A1	8	120059780	120372036	+	8647	protein_coding	collagen type XIV alpha 1 chain [Source:HGNC Symbol;Acc:HGNC:2191]	-	1332	19743	4853	1970	991	1216	11.6036998504488	135.857601520183	40.2220669291126	13.5010481045201	8.327379484636	8.60963215283406
ENSG00000185149	3.35372316446962	65.3455791690382	1.06357418401636	0	0	0	23.2542921725081	0	7.05832742159961	0.000226995505567781	0.00908373393832448	NPY2R	4	155208629	155217078	+	3628	protein_coding	neuropeptide Y receptor Y2 [Source:HGNC Symbol;Acc:HGNC:7957]	-	3	74	1	0	0	0	0.0622890485207838	1.21367022615375	0.0197538737411336	0	0	0
ENSG00000197457	74.8998173398216	65.3455791690382	55.3058575688506	21.1069846557717	24.8014020099507	23.6231639368397	65.1837513592368	23.1771835341874	1.49355034170422	0.000229512306885777	0.00916188316946737	STMN3	20	63639705	63657682	-	3032	protein_coding	stathmin 3 [Source:HGNC Symbol;Acc:HGNC:15926]	-	67	74	52	24	23	26	1.66457484149495	1.45224128643992	1.22911833921744	0.469081993597038	0.551186789044638	0.525001605643004
ENSG00000108852	31.3014162017165	15.0118222415358	21.2714836803271	66.8387847432772	69.0125968972542	71.7780750388591	22.5282407078598	69.2098188931301	-1.63049065605898	0.000233288274865491	0.0092897906905383	MPP2	17	43875357	43909711	-	6114	protein_coding	membrane palmitoylated protein 2 [Source:HGNC Symbol;Acc:HGNC:7220]	-	28	17	20	76	64	79	0.344977140166574	0.165447322645101	0.234435897719439	0.736639283805969	0.76059716147213	0.791075869986019
ENSG00000163686	87.1968022762102	57.3981438646957	78.7044896172104	167.976419552183	188.706319640929	155.367732046138	74.4331452527054	170.683490413084	-1.20068035053564	0.000243220706831637	0.00962769781567694	ABHD6	3	58237506	58295693	+	3589	protein_coding	abhydrolase domain containing 6 [Source:HGNC Symbol;Acc:HGNC:21398]	-	78	65	74	191	175	171	1.63711378346851	1.07764608349679	1.47767121510995	3.15374537331624	3.5429477784424	2.91701815891441
ENSG00000136156	8365.30347990873	20355.1479111554	8223.55559081447	4120.25929634544	4712.26638189064	3624.33849784821	12314.6689939595	4152.28805869476	1.56845834185618	0.00024336317927428	0.00962769781567694	ITM2B	13	48232612	48270357	+	10706	protein_coding	integral membrane protein 2B [Source:HGNC Symbol;Acc:HGNC:6174]	-	7483	23051	7732	4685	4370	3989	52.650951830561	128.114648171244	51.7587951624006	25.932779876107	29.6588534870946	22.8114702743499
ENSG00000187479	315.249977460145	1359.01143704256	149.963959946306	96.7403463389538	125.085331876273	83.5896570072789	608.075124816338	101.805111740835	2.57952243741801	0.000243551658905842	0.00962769781567694	C11orf96	11	43942505	43944338	+	1834	protein_coding	chromosome 11 open reading frame 96 [Source:HGNC Symbol;Acc:HGNC:38675]	-	282	1539	141	110	116	92	11.5826383833915	49.9316071676713	5.50984438633009	3.55434902091249	4.59577563767644	3.07117791889275
ENSG00000100092	41.3625856951254	22.9592575458783	15.9536127602454	88.8252270930394	89.5007116011265	79.955324093919	26.7584853337497	86.093754262695	-1.69160760413617	0.000253121539551295	0.00996644268881779	SH3BP1	22	37634654	37656119	+	4892	protein_coding	SH3 domain binding protein 1 [Source:HGNC Symbol;Acc:HGNC:10824]	-	37	26	15	101	83	88	0.569735126549191	0.316244627446441	0.219747712386036	1.22349343369454	1.23279766952093	1.10131791630955
ENSG00000279673	2.23581544297975	0.883048367149165	1.06357418401636	16.7096961858193	14.0181837447548	20.8974142518197	1.39414599804842	17.2084313941313	-3.66138068013433	0.000253347746075075	0.00996644268881779	AC092919.2	3	171460612	171462256	+	1645	TEC	TEC	-	2	1	1	19	13	23	0.0915844652617643	0.0361718194404487	0.0435665981354605	0.684469997141291	0.574219069036169	0.856009164627555
ENSG00000112183	20.1223389868177	59.164240598994	39.3522448086052	9.67403463389538	7.54825278563718	5.45149937003993	39.546274798139	7.5579289298575	2.391398931687	0.000254693484845169	0.00999518127603733	RBM24	6	17281346	17293875	+	3444	protein_coding	RNA binding motif protein 24 [Source:HGNC Symbol;Acc:HGNC:21539]	-	18	67	37	11	7	6	0.393701512253316	1.15757174205257	0.769942217048433	0.189276309650218	0.147684547930659	0.106660738964727
ENSG00000159640	193.398035817748	1181.51871524558	231.859172115566	123.124077158668	93.8139989072049	76.320991180559	535.591974392965	97.7530224154775	2.45440825665161	0.000257006758273622	0.0100612321413922	ACE	17	63477061	63498380	+	8365	protein_coding	angiotensin I converting enzyme [Source:HGNC Symbol;Acc:HGNC:2707]	-	173	1338	218	140	87	84	1.55789390594855	9.51757756205882	1.8677128221587	0.991810742389274	0.755707040002863	0.614794284509657
ENSG00000265766	17.886523543838	97.1353203864081	51.0515608327851	11.4329500218764	3.23496547955879	9.08583228339988	55.3578015876771	7.91791592827834	2.79547255160448	0.000257615102530877	0.0100612321413922	CXADRP3	18	14477955	14499278	-	1955	transcribed_processed_pseudogene	CXADR pseudogene 3 [Source:HGNC Symbol;Acc:HGNC:33974]	-	16	110	48	13	3	10	0.616496963091979	3.34797479680266	1.75960030116417	0.394060866573334	0.111499945138442	0.313162476551168
ENSG00000186907	33.5372316446962	180.14186689843	31.9072255204907	11.4329500218764	4.31328730607839	15.4459148817798	81.8621080212055	10.3973840699115	2.97136064055666	0.000262866635335456	0.0102417127680939	RTN4RL2	11	57460549	57477534	+	2387	protein_coding	reticulon 4 receptor like 2 [Source:HGNC Symbol;Acc:HGNC:23053]	-	30	204	30	13	4	17	0.946730909230848	5.08526986502965	0.900717058225796	0.322743608777071	0.121760867334536	0.436026598583078
ENSG00000168056	3775.17437547131	12851.8859354889	6253.81620201618	2866.152624715	1987.34712627562	2084.28992581193	7626.95883765881	2312.59655893418	1.72161193315023	0.00026844977389875	0.0104342188433804	LTBP3	11	65538805	65558930	-	10298	protein_coding	latent transforming growth factor beta binding protein 3 [Source:HGNC Symbol;Acc:HGNC:6716]	-	3377	14554	5880	3259	1843	2294	24.7022147973329	84.0941411851037	40.9207882234468	18.7541847702891	13.0038696779387	13.6381984847775
ENSG00000091844	99.4937872125989	52.0998536618007	36.1615222565561	229.538458131518	169.296526763577	182.625228896338	62.5850543769852	193.820071263811	-1.63447752781644	0.000271614890019658	0.0105320456280415	RGS17	6	153004459	153131249	-	7899	protein_coding	regulator of G protein signaling 17 [Source:HGNC Symbol;Acc:HGNC:14088]	-	89	59	34	261	157	201	0.84874184305916	0.444443085934011	0.308479533322738	1.95810109822447	1.44420119260107	1.55790303801955
ENSG00000250748	36.8909548091659	2.64914510144749	2.12714836803271	179.40936957406	86.2657461215677	132.653151337638	13.8890827595487	132.776089011089	-3.27090766819649	0.000272922516101277	0.0105575526645177	AC025419.1	12	65466820	65642372	-	4293	lincRNA	uncharacterized LOC100507065 [Source:NCBI gene;Acc:100507065]	-	33	3	2	204	80	146	0.579042941618318	0.0415811621100895	0.0333878657968006	2.8160216955469	1.35403303204071	2.08213290663871
ENSG00000126561	188.926404931789	582.811922318449	174.426166178683	48.3701731694769	100.283929866323	81.7724905505989	315.388164476307	76.8088645287994	2.0406740857637	0.00027620453153784	0.0106591330733855	STAT5A	17	42287547	42311943	+	5754	protein_coding	signal transducer and activator of transcription 5A [Source:HGNC Symbol;Acc:HGNC:11366]	STAT	169	660	164	55	93	90	2.21245561914293	6.82512067544233	2.04264804396673	0.566447350048097	1.17439245309615	0.957611014062879
ENSG00000168487	2384.4971699379	3523.36298492517	2955.67265738146	1464.29706049416	1639.04917630979	1440.10441691888	2954.51093741484	1514.48355124094	0.964331002490256	0.00028353384884292	0.010893339200727	BMP1	8	22164736	22212326	+	7471	protein_coding	bone morphogenetic protein 1 [Source:HGNC Symbol;Acc:HGNC:1067]	-	2133	3990	2779	1665	1520	1585	21.5065050156271	31.7782820891925	26.6581104108341	13.206940428747	14.7830828971308	12.9887396202274
ENSG00000189058	36.8909548091659	459.185150917566	132.946773002045	0	0	5.45149937003993	209.674292909592	1.81716645667998	6.8377963201857	0.000283931048071608	0.010893339200727	APOD	3	195568702	195584205	-	2197	protein_coding	apolipoprotein D [Source:HGNC Symbol;Acc:HGNC:612]	-	33	520	125	0	0	6	1.13146624868796	14.0834657939735	4.07755199890945	0	0	0.167200539369377
ENSG00000108679	2223.51845804336	8387.19339118277	2692.96983392942	1212.77216001288	1260.55821520141	1152.08353353511	4434.56056105185	1208.47130291647	1.87572675230417	0.000284284841577414	0.010893339200727	LGALS3BP	17	78971238	78980109	-	3584	protein_coding	galectin 3 binding protein [Source:HGNC Symbol;Acc:HGNC:6564]	-	1989	9498	2532	1379	1169	1268	41.8046414358668	157.688644815751	50.6308539503158	22.8014771405831	23.6999085862787	21.6604628800712
ENSG00000256732	22.3581544297975	45.0354667246074	10.6357418401636	2.63837308197147	0	3.63433291335995	26.0097876648562	2.09090199844381	3.6006513560664	0.000292213120272714	0.0111707919178136	AC006065.4	12	126610034	126690318	-	1192	lincRNA	uncharacterized LOC100996671 [Source:NCBI gene;Acc:100996671]	-	20	51	10	3	0	4	1.26389635365438	2.54583455701044	0.601233673933159	0.149146036554763	0	0.205447195187092
ENSG00000117676	13.4148926578785	0	7.4450192881145	35.1783077596196	60.3860222850974	84.4982402356189	6.95330398199767	60.020856760112	-3.13671528705055	0.000301561058656933	0.0115010857276976	RPS6KA1	1	26529761	26575030	+	5884	protein_coding	ribosomal protein S6 kinase A1 [Source:HGNC Symbol;Acc:HGNC:10430]	-	12	0	7	40	56	93	0.153626558826243	0	0.0852599214020781	0.402859903859681	0.691537162574019	0.967668859179991
ENSG00000161999	134.148926578785	260.499268309004	108.484566769668	62.4414962733247	46.3678385403427	55.4235769287393	167.710920552486	54.7443039141356	1.61574022545535	0.000304180453508733	0.0115738169277667	JMJD8	16	681671	684528	-	2627	protein_coding	jumonji domain containing 8 [Source:HGNC Symbol;Acc:HGNC:14148]	-	120	295	102	71	43	61	3.44095421444086	6.68187273656785	2.78265683332658	1.60164032047998	1.18934689608718	1.42162889764406
ENSG00000141753	12541.8067273949	43596.9809345214	18177.5463790236	9048.74021346814	6777.25267967567	6130.2110416099	24772.11134698	7318.7346449179	1.75905967971483	0.000307949808001271	0.0116750668084157	IGFBP4	17	40443461	40457731	+	2200	protein_coding	insulin like growth factor binding protein 4 [Source:HGNC Symbol;Acc:HGNC:5473]	-	11219	49371	17091	10289	6285	6747	384.139695555569	1335.32044842854	556.755281257291	277.151481147493	207.578687637338	187.76061969379
ENSG00000126785	442.69145770999	1583.30572229845	1007.20475226349	278.788088994985	340.749697180193	319.821296375676	1011.06731075731	313.119694183618	1.69166726385494	0.000308657610326247	0.0116750668084157	RHOJ	14	63204114	63293219	+	3793	protein_coding	ras homolog family member J [Source:HGNC Symbol;Acc:HGNC:688]	-	396	1793	947	317	316	352	7.86448093340608	28.1276664546037	17.8931452872113	4.9527127126047	6.05347008591497	5.68167386932381
ENSG00000170379	3.35372316446962	7.06438693719332	11.6993160241799	33.4193923716386	37.7412639281859	32.7089962202396	7.37247537528096	34.623217506688	-2.22653693628769	0.000308997275042701	0.0116750668084157	TCAF2	7	143620952	143730409	+	6409	protein_coding	TRPM8 channel associated factor 2 [Source:HGNC Symbol;Acc:HGNC:26878]	-	3	8	11	38	35	36	0.0352605192749888	0.074273856114262	0.123004773484344	0.351366249117623	0.396805728719918	0.343897255416933
ENSG00000159713	8.943261771919	303.768638299313	28.7165029684416	11.4329500218764	3.23496547955879	9.08583228339988	113.809467679891	7.91791592827834	3.83953484984953	0.000312692447724581	0.0117872719215343	TPPP3	16	67389809	67393535	-	2618	protein_coding	tubulin polymerization promoting protein family member 3 [Source:HGNC Symbol;Acc:HGNC:24162]	-	8	344	27	13	3	10	0.230185554401226	7.81852910044351	0.739117821308815	0.294266231532035	0.0832629460449402	0.233855096125872
ENSG00000064687	139.738465186234	1087.91558832777	138.264643922126	86.1868540110679	46.3678385403427	70.8694918105191	455.30623247871	67.8080614539766	2.7470168656613	0.000313613317890962	0.0117946193883668	ABCA7	19	1040101	1065572	+	8367	protein_coding	ATP binding cassette subfamily A member 7 [Source:HGNC Symbol;Acc:HGNC:37]	-	125	1232	130	98	43	78	1.12537681782301	8.76147438159328	1.11350747116867	0.694101565920927	0.373421094301546	0.570743947045388
ENSG00000250697	20.1223389868177	2.64914510144749	6.38144510409814	63.3209539673152	74.4042060298522	37.2519123619395	9.71764306412113	58.325690786369	-2.60721314705447	0.000315050221035363	0.0118212954761237	AC010343.3	5	32925639	33297910	-	979	lincRNA	novel transcript	-	18	3	6	72	69	41	1.38499285822311	0.182337006066	0.439226071089883	4.35829398749607	5.12113895112362	2.56399778426546
ENSG00000166147	26145.6257902052	70492.8681011507	50477.2307734163	20276.7765926447	16388.3351194448	17267.6242546015	49038.5748882574	17977.5786555637	1.44772131842012	0.000318945228615632	0.0119398689615626	FBN1	15	48408306	48645849	-	16057	protein_coding	fibrillin 1 [Source:HGNC Symbol;Acc:HGNC:3603]	-	23388	79829	47460	23056	15198	19005	109.720151459701	295.823409504487	211.827762324982	85.0915184326147	68.7736689076091	72.4636068674188
ENSG00000176049	41.3625856951254	33.5558379516683	4.25429673606543	2.63837308197147	1.0783218265196	1.81716645667998	26.3909067942864	1.84462045505701	3.81947583390395	0.000321349438431554	0.0120022168418332	JAKMIP2	5	147585439	147782848	-	9275	protein_coding	janus kinase and microtubule interacting protein 2 [Source:HGNC Symbol;Acc:HGNC:29067]	-	37	38	4	3	1	2	0.300500726585298	0.243784413285439	0.0309076243376097	0.0191678787680083	0.00783404825680695	0.0132017820303511
ENSG00000124766	33.5372316446962	523.647681719455	5.31787092008178	5.27674616394293	1.0783218265196	0.908583228339988	187.500928094744	2.42121707293417	6.26490700759176	0.000323955879991807	0.0120718146381351	SOX4	6	21592768	21598619	+	5852	protein_coding	SRY-box 4 [Source:HGNC Symbol;Acc:HGNC:11200]	HMG	30	593	5	6	1	1	0.386166555081004	6.02957404081786	0.0612329579057011	0.0607594243244283	0.0124164042347718	0.0104619385108943
ENSG00000022267	1552.77382514944	6153.08102229538	12589.5276162016	1445.82844892036	1203.40715839587	1655.43864203546	6765.12748788214	1434.89141645056	2.23714563938825	0.000326051292269191	0.0121220946121225	FHL1	X	136146702	136211359	+	5997	protein_coding	four and a half LIM domains 1 [Source:HGNC Symbol;Acc:HGNC:3702]	-	1389	6968	11837	1644	1116	1822	17.4472071534877	69.1369711991699	141.45788184141	16.2455523451986	13.5216691848229	18.6007649341342
ENSG00000131389	1711.516721601	5893.46480235352	2036.74456239132	1072.9383866684	785.018289706267	905.857478654968	3213.90869544862	921.271385009877	1.80268835557223	0.000330534592162455	0.0122607203627019	SLC6A6	3	14402576	14489349	+	8254	protein_coding	solute carrier family 6 member 6 [Source:HGNC Symbol;Acc:HGNC:11052]	-	1531	6674	1915	1220	728	997	13.9723175332825	48.1125077835519	16.627381667237	8.75915241900486	6.40865769803876	7.39515318309379
ENSG00000051382	443.80936543148	439.758086840284	314.817958468842	782.717347651535	821.681231807933	738.67816464041	399.461803580202	781.025581366626	-0.966929697163239	0.000338231750084921	0.0125176565914116	PIK3CB	3	138652699	138834938	-	7850	protein_coding	phosphatidylinositol-4,5-bisphosphate 3-kinase catalytic subunit beta [Source:HGNC Symbol;Acc:HGNC:8976]	-	397	498	296	890	762	813	3.80959291759071	3.77481735080382	2.70235005912337	6.71872812145294	7.0531882493498	6.34070239066975
ENSG00000047617	24.5939698727772	117.445432830839	46.7972640967197	14.9507807978383	9.70489643867637	9.99441551173987	62.9455556001119	11.5500309160849	2.44698885821357	0.000339437479006057	0.0125337289122986	ANO2	12	5531869	5946232	-	6255	protein_coding	anoctamin 2 [Source:HGNC Symbol;Acc:HGNC:1183]	-	22	133	44	17	9	11	0.264943389114568	1.2652040793411	0.504132753484353	0.161060233666172	0.104547910189762	0.10766681148254
ENSG00000123384	21185.4692299546	138884.081088486	38731.1174851396	14508.4135777611	13910.3515621028	14848.9757007604	66266.8892678602	14422.5802802081	2.19996056033764	0.00034113010388426	0.0125676662081804	LRP1	12	57128493	57213351	+	20839	protein_coding	LDL receptor related protein 1 [Source:HGNC Symbol;Acc:HGNC:6692]	-	18951	157278	36416	16497	12900	16343	68.5035341411301	449.083769976285	125.237652287443	46.913174028382	44.9793314845391	48.0143867873174
ENSG00000197415	810.483098080159	371.763362569798	400.967467374167	1348.20864488742	1282.1246517318	1444.64733306058	527.737976008041	1358.32687655993	-1.36468343700104	0.000342694833701542	0.01259493201624	VEPH1	3	157259742	157533619	-	6554	protein_coding	ventricular zone expressed PH domain containing 1 [Source:HGNC Symbol;Acc:HGNC:25735]	-	725	421	377	1533	1189	1590	8.33276799533199	3.82218686212779	4.12244115542842	13.8612512386245	13.1818261099879	14.8527601500683
ENSG00000105419	427.040749609132	714.386129023674	423.30252523851	223.382254273584	227.525905395635	241.683138738437	521.576467957105	230.863766135885	1.17671744966876	0.000343420624311831	0.01259493201624	MEIS3	19	47403124	47419523	-	5122	protein_coding	Meis homeobox 3 [Source:HGNC Symbol;Acc:HGNC:29537]	Homeobox	382	809	398	254	211	266	5.61799708374073	9.39821127888449	5.56881832590147	2.93873794062296	2.99325034942945	3.17949790474237
ENSG00000126249	14.5328003793684	13.2457255072375	17.0171869442617	46.6112577814959	39.8979075812251	57.2407433854193	14.9319042769558	47.9166362493801	-1.68758685897867	0.000345987838879313	0.0126473975780023	PDCD2L	19	34404384	34426168	+	1431	protein_coding	programmed cell death 2 like [Source:HGNC Symbol;Acc:HGNC:28194]	-	13	15	16	53	37	63	0.684323476458012	0.623717431651343	0.801308779123215	2.19484043917626	1.87872083195648	2.69536383119669
ENSG00000104936	939.042486051495	1549.74988434678	1850.61908018846	620.017674263295	539.160913259798	694.157586451751	1446.47048352891	617.778724658281	1.22730190707054	0.000346408070549089	0.0126473975780023	DMPK	19	45769717	45782552	-	5807	protein_coding	DM1 protein kinase [Source:HGNC Symbol;Acc:HGNC:2933]	-	840	1755	1740	705	500	764	10.8964537711991	17.9829754484397	21.4741990430736	7.19455618386778	6.2563111401657	8.05486031042459
ENSG00000105409	0	0.883048367149165	0	23.7453577377432	7.54825278563718	12.7201651967598	0.294349455716388	14.6712585733801	-5.33749066156864	0.000348007976908031	0.0126773219749435	ATP1A3	19	41966582	41997497	-	5989	protein_coding	ATPase Na+/K+ transporting subunit alpha 3 [Source:HGNC Symbol;Acc:HGNC:801]	-	0	1	0	27	7	14	0	0.00993532192010989	0	0.267162912031975	0.0849266293326417	0.143116663603364
ENSG00000254458	65.9565555679026	35.3219346859666	185.061908018846	23.7453577377432	15.0965055712744	16.3544981101198	95.4467994242384	18.3987871397125	2.37043482500885	0.000350527222060055	0.0127192119478049	AP001107.3	11	66312853	66319237	+	544	antisense	novel transcript	-	59	40	174	27	14	18	8.16978885659976	4.37519433673075	22.9229179858692	2.9412475738226	1.86994699659261	2.02576977019037
ENSG00000131781	67.0744632893925	76.8252079419773	45.7336899127033	21.9864423497622	23.7230801834311	14.5373316534398	63.2111203813577	20.0822847288777	1.66003622412778	0.000350723638371181	0.0127192119478049	FMO5	1	147175351	147243050	-	5986	protein_coding	flavin containing monooxygenase 5 [Source:HGNC Symbol;Acc:HGNC:3773]	-	60	87	43	25	22	16	0.75504399610225	0.864806204346779	0.51481512180284	0.247497042506511	0.267046031874617	0.163643873480129
ENSG00000134138	661.801371122006	1109.9917975065	1709.16371371429	510.964920208474	354.767880924947	390.690788186195	1160.31896078093	418.807863106539	1.46991006242175	0.000351601481961717	0.0127226487247929	MEIS2	15	36889204	37101299	-	10798	protein_coding	Meis homeobox 2 [Source:HGNC Symbol;Acc:HGNC:7001]	Homeobox	592	1257	1607	581	329	430	4.12986736666589	6.92672922997587	10.6657673337712	3.18859621868476	2.2138731621078	2.43804441482441
ENSG00000075223	1973.10712842963	26926.7938594795	5225.33996607236	1531.13584523744	1797.56248480817	1943.45952541923	11375.0803179938	1757.38595182161	2.69440360967727	0.000352871331441436	0.0127402233820645	SEMA3C	7	80742538	80922359	-	6268	protein_coding	semaphorin 3C [Source:HGNC Symbol;Acc:HGNC:10725]	-	1765	30493	4913	1741	1667	2139	21.2116006742692	289.472573767558	56.1742558985332	16.4602527958453	19.3244335623806	20.8928784381855
ENSG00000169231	355.49465543378	2157.28716094541	502.00701485572	228.659000437527	190.862963293969	210.791308974877	1004.92961041164	210.104424235458	2.25817481850155	0.000354404648364728	0.012767211356944	THBS3	1	155195588	155209051	-	4623	protein_coding	thrombospondin 3 [Source:HGNC Symbol;Acc:HGNC:11787]	-	318	2443	472	260	177	232	5.18156496031598	31.4438582736344	7.31707753759398	3.33285310037148	2.78195136750888	3.07241991919853
ENSG00000198843	1343.72508123083	562.501809874018	1005.07760389546	2473.91449319525	2481.21852282159	2347.77906203053	970.434831666768	2434.30402601579	-1.32728156888734	0.00035614411682649	0.0128014899692035	SELENOT	3	150602875	150630445	+	4135	protein_coding	selenoprotein T [Source:HGNC Symbol;Acc:HGNC:18136]	-	1202	637	945	2813	2301	2584	21.8971036659533	9.16642891849233	16.3785649253995	40.3144682456775	40.4334934065093	38.2589878124079
ENSG00000080561	22.3581544297975	16.7779189758341	14.890038576229	48.3701731694769	62.5426659381366	51.7892440153793	18.0087039939535	54.2340277076643	-1.59257137671534	0.000379451521495488	0.0136091586528415	MID2	X	107825755	107927193	+	3097	protein_coding	midline 2 [Source:HGNC Symbol;Acc:HGNC:7096]	-	20	19	14	55	58	57	0.48645930047014	0.365046889445019	0.323971183422556	1.05241784054787	1.3607769647237	1.12680854292798
ENSG00000244274	13.4148926578785	36.2049830531157	14.890038576229	2.63837308197147	2.15664365303919	2.72574968501996	21.5033047624077	2.50692214001021	3.10244606843957	0.000381056739345911	0.0136180755728285	DBNDD2	20	45406057	45410610	+	2764	protein_coding	dysbindin domain containing 2 [Source:HGNC Symbol;Acc:HGNC:15881]	-	12	41	14	3	2	3	0.327040040569325	0.882636889349155	0.363002443943435	0.0643205772696372	0.0525765539666313	0.0664507208745514
ENSG00000102265	13935.8376560928	12841.2893550832	15989.7742825019	4978.61000568016	8782.93127700212	6014.82097161072	14255.6337645593	6592.120751431	1.11277436968401	0.000381376524012861	0.0136180755728285	TIMP1	X	47582313	47586789	+	1541	protein_coding	TIMP metallopeptidase inhibitor 1 [Source:HGNC Symbol;Acc:HGNC:11820]	-	12466	14542	15034	5661	8145	6620	609.371592408481	561.510340174201	699.183964196109	217.699400783111	384.050743870505	263.009739634839
ENSG00000101463	3.35372316446962	0	0	26.3837308197147	19.4097928773527	12.7201651967598	1.11790772148987	19.5045629646091	-4.21848711432691	0.000383823128778613	0.0136753823975134	SYNDIG1	20	24469199	24666616	+	2847	protein_coding	synapse differentiation inducing 1 [Source:HGNC Symbol;Acc:HGNC:15885]	-	3	0	0	30	18	14	0.0793764201030571	0	0	0.624454076477967	0.459393873015076	0.301062767235879
ENSG00000152256	209.048743918607	158.0656577197	294.610048972531	507.447089432512	444.268592526074	557.870102200753	220.574816870279	503.195261386446	-1.19137370484284	0.000390739723264586	0.0138290086928228	PDK1	2	172555373	172608669	+	14883	protein_coding	pyruvate dehydrogenase kinase 1 [Source:HGNC Symbol;Acc:HGNC:8809]	-	187	179	277	577	412	614	0.94647434258878	0.715646918856234	1.3338556701871	2.29748163689626	2.0114391321465	2.52577331168263
ENSG00000181751	605.905985047512	395.605668482826	370.123816037692	807.342163083269	1297.22115730307	1080.30545849625	457.211823189343	1061.6229262942	-1.2156142884732	0.000390998225195106	0.0138290086928228	C5orf30	5	103258702	103278660	+	3568	protein_coding	chromosome 5 open reading frame 30 [Source:HGNC Symbol;Acc:HGNC:25052]	-	542	448	348	918	1203	1189	11.4427961578947	7.47118387187026	6.98994808537716	15.2470053602643	24.49858169591	20.4020350597199
ENSG00000114125	683.041617830314	400.020910318572	324.390126124989	1211.0132446249	1066.46028642788	1113.01445471649	469.150884757958	1130.16266192309	-1.26902756823882	0.000391082969075771	0.0138290086928228	RNF7	3	141738204	141747560	+	3147	protein_coding	ring finger protein 7 [Source:HGNC Symbol;Acc:HGNC:10070]	-	611	453	305	1377	989	1225	14.6252126012509	8.5652040895236	6.94580598967713	25.9300834725562	22.8349313023463	23.8317440746895
ENSG00000183098	975.933440860661	3193.10289561138	1315.64126562823	659.593270492867	486.323143760338	554.235769287393	1828.22586736676	566.717394513533	1.68985048880153	0.000391563162225071	0.0138290086928228	GPC6	13	93226842	94407401	+	6468	protein_coding	glypican 6 [Source:HGNC Symbol;Acc:HGNC:4454]	-	873	3616	1237	750	451	610	10.1672137287756	33.2655468481772	13.7062686634066	6.87160156050083	5.0664841851314	5.77399368291737
ENSG00000163485	20.1223389868177	139.521642009568	10.6357418401636	4.39728846995245	5.39160913259798	6.36008259837992	56.7599076121831	5.38299340031012	3.40338961110629	0.000393011535599252	0.0138290086928228	ADORA1	1	203090654	203167405	+	4191	protein_coding	adenosine A1 receptor [Source:HGNC Symbol;Acc:HGNC:262]	-	18	158	10	5	5	7	0.323528515437943	2.24323970192485	0.171002276146105	0.0706999425647329	0.0866867067309526	0.102257897676038
ENSG00000188488	1.11790772148987	83.0065465120215	18.0807611282781	0	0	1.81716645667998	34.0684051205965	0.605722152226659	5.77999559080585	0.000393241953350411	0.0138290086928228	SERPINA5	14	94561442	94593120	+	3775	protein_coding	serpin family A member 5 [Source:HGNC Symbol;Acc:HGNC:8723]	-	1	94	17	0	0	2	0.0199544960735897	1.48165521591433	0.322739050823352	0	0	0.0324361664454323
ENSG00000121351	0	0	0	9.67403463389538	9.70489643867637	8.17724905505989	0	9.18539337587722	-5.61811038562569	0.000401828333869084	0.0141004426357905	IAPP	12	21354959	21379978	+	2167	protein_coding	islet amyloid polypeptide [Source:HGNC Symbol;Acc:HGNC:5329]	-	0	0	0	11	9	9	0	0	0	0.300815694709437	0.301775347594352	0.254272901472903
ENSG00000242221	0	0	1.06357418401636	7.03566155192391	19.4097928773527	15.4459148817798	0.354524728005452	13.9637897703522	-5.25663632521331	0.000404243503659963	0.0141546211292315	PSG2	19	43064211	43083045	-	2798	protein_coding	pregnancy specific beta-1-glycoprotein 2 [Source:HGNC Symbol;Acc:HGNC:9519]	-	0	0	1	8	18	17	0	0	0.0256136718845006	0.169437289085802	0.467439012320915	0.371978374130739
ENSG00000246430	86.0788945547204	211.04855974865	51.0515608327851	31.6604769836576	26.9580456629899	25.4403303935197	116.059671712052	28.0196176800557	2.05257018653018	0.000419101880359282	0.0146433295703167	LINC00968	8	56496246	56559823	-	2840	lincRNA	long intergenic non-protein coding RNA 968 [Source:HGNC Symbol;Acc:HGNC:48727]	-	77	239	48	36	25	28	2.04234969936292	5.00744072961606	1.21127415097745	0.751191868619482	0.639619697023631	0.603609646704611
ENSG00000196440	42.4804934166152	70.6438693719332	42.5429673606543	154.784554142326	102.440573519362	159.002064959498	51.8891100497342	138.742397540395	-1.41469324205184	0.00042059053154806	0.014660584518958	ARMCX4	X	101418287	101533459	+	13351	protein_coding	armadillo repeat containing X-linked 4 [Source:HGNC Symbol;Acc:HGNC:28615]	-	38	80	40	176	95	175	0.214401352839221	0.356543437822115	0.214716662221055	0.781206034526672	0.517023127127483	0.802492040222219
ENSG00000164761	154.271265565603	1034.04963793167	1475.17739323069	91.4636001750109	221.055974436517	176.265146297958	887.832765575987	162.928240303162	2.44678456272246	0.000421400441333992	0.014660584518958	TNFRSF11B	8	118923557	118952200	-	2827	protein_coding	TNF receptor superfamily member 11b [Source:HGNC Symbol;Acc:HGNC:11909]	-	138	1171	1387	104	205	194	3.6771470567869	24.6471860378632	35.1617275574244	2.18008912387936	5.26900017838214	4.20138424059291
ENSG00000130511	1145.85541452712	1586.83791576705	1577.28051489626	806.462705389278	761.295209522835	675.077338656611	1436.65794839681	747.611751189575	0.942559838330295	0.000426352408670238	0.014801170050567	SSBP4	19	18418864	18434562	+	2974	protein_coding	single stranded DNA binding protein 4 [Source:HGNC Symbol;Acc:HGNC:15676]	-	1025	1797	1483	917	706	743	25.9621480311857	35.953681719647	35.7371355018126	18.2723787604456	17.2489990224648	15.2955229573486
ENSG00000130522	833.959160231447	6028.57120252735	1127.38863505734	623.535505039257	461.521741750387	431.577033461494	2663.30633260538	505.544760083713	2.3973864395715	0.000427470368096741	0.0148083391694408	JUND	19	18279760	18281622	-	1863	protein_coding	JunD proto-oncogene, AP-1 transcription factor subunit [Source:HGNC Symbol;Acc:HGNC:6206]	TF_bZIP	746	6827	1060	709	428	475	30.1636361339987	218.04860097762	40.7767456622665	22.5527807445793	16.6928724450062	15.6097962848808
ENSG00000088256	2083.77999285713	1289.25061603778	2164.37346447329	3580.27227223528	3781.67464560423	4368.46816185866	1845.8013577894	3910.13835989939	-1.0832127239242	0.000430024146842967	0.0148651113058674	GNA11	19	3094410	3124004	+	6242	protein_coding	G protein subunit alpha 11 [Source:HGNC Symbol;Acc:HGNC:4379]	-	1864	1460	2035	4071	3507	4808	22.4946823248032	13.9176319689404	23.3646995759875	38.6495156284744	40.8236810508921	47.1581951472192
ENSG00000160932	4112.78250736125	5117.26528762941	2534.49728051098	1593.57734151077	1854.71354161371	1724.4909673893	3921.51502516721	1724.26061683792	1.18556242222105	0.000432339406183846	0.0149134147181931	LY6E	8	143017982	143023832	+	2640	protein_coding	lymphocyte antigen 6 family member E [Source:HGNC Symbol;Acc:HGNC:6727]	-	3679	5795	2383	1812	1720	1898	104.974443648345	130.61280911607	64.6903748189166	40.6743839569165	47.3396105457732	44.0158164343182
ENSG00000101938	3189.39072941061	11944.9952624267	5204.06848239203	2488.86527399308	1662.77225649322	1894.39603108888	6779.48482474313	2015.34452052506	1.75016451342587	0.000436738814101934	0.0150086878475099	CHRDL1	X	110673856	110795819	-	3920	protein_coding	chordin like 1 [Source:HGNC Symbol;Acc:HGNC:29861]	-	2853	13527	4893	2830	1542	2085	54.8243416581037	205.329656016381	89.4558405340178	42.7825913156781	28.5823851712413	32.5639045371418
ENSG00000248429	52.5416629100241	89.1878850820656	44.670115728687	23.7453577377432	16.174827397794	13.6287484250998	62.1332212402589	17.8496445202123	1.80012411339075	0.000436948935303266	0.0150086878475099	FAM198B-AS1	4	158170752	158202877	+	5639	antisense	FAM198B antisense RNA 1 [Source:HGNC Symbol;Acc:HGNC:53132]	-	47	101	42	27	15	15	0.627846509284741	1.06575047720045	0.533785469973216	0.283745110863539	0.193281071773057	0.162856705530467
ENSG00000197747	6486.10060008425	7037.89548617884	7331.21685042475	4392.89118148249	3942.34459775565	4089.53311075829	6951.73764556261	4141.58962999881	0.747165832265332	0.000438842554021259	0.0150110299619007	S100A10	1	151982915	151994390	-	1543	protein_coding	S100 calcium binding protein A10 [Source:HGNC Symbol;Acc:HGNC:10487]	-	5802	7970	6893	4995	3656	4501	283.249739453404	307.346768986986	320.156191029822	191.838727044398	172.163237822015	178.590999358429
ENSG00000113356	224.699452019465	90.9539818163639	104.230270033603	406.309454623606	398.979075812251	358.890375194295	139.961234623144	388.059635210051	-1.47378431649243	0.000439528773647333	0.0150110299619007	POLR3G	5	90471748	90514553	+	4019	protein_coding	RNA polymerase III subunit G [Source:HGNC Symbol;Acc:HGNC:30075]	-	201	103	98	462	370	395	3.76734828520479	1.52494954637781	1.74754199686927	6.81225171393001	6.68934936683186	6.01721556244653
ENSG00000139178	357.73047087676	2285.32917418204	333.962293781136	218.105508109641	153.121699365783	170.813646927918	992.340646279978	180.680284801114	2.45752675505009	0.000439788900219409	0.0150110299619007	C1RL	12	7089587	7109273	-	5014	protein_coding	complement C1r subcomponent like [Source:HGNC Symbol;Acc:HGNC:21265]	-	320	2588	314	248	142	188	4.80754512502919	30.7125728023623	4.48812423911237	2.93112317126531	2.05780479789142	2.29556714462737
ENSG00000273604	14.5328003793684	7.94743530434248	14.890038576229	38.6961385355815	45.2895167138231	44.5205781886594	12.4567580866466	42.8354111460213	-1.79465906411312	0.000445245877590264	0.0151654292939392	EPOP	17	38671703	38675421	-	3719	protein_coding	elongin BC and polycomb repressive complex 2 associated protein [Source:HGNC Symbol;Acc:HGNC:34493]	-	13	9	14	44	42	49	0.263314572415008	0.143996716003185	0.269787242554358	0.701121387937994	0.820584430879039	0.806652310869028
ENSG00000183049	560.071768466427	1386.38593642419	915.737372438083	418.621862339473	318.104938823281	358.890375194295	954.065025776233	365.20572545235	1.38554358847218	0.000458649813579406	0.0155892960695076	CAMK1D	10	12349482	12835545	+	8762	protein_coding	calcium/calmodulin dependent protein kinase ID [Source:HGNC Symbol;Acc:HGNC:19341]	-	501	1570	861	476	295	395	4.30717182852983	10.6618522572329	7.04237998586725	3.21936650585407	2.44635189302167	2.76000791434291
ENSG00000158445	7.82535405042912	58.2811922318449	29.780077152458	3.51783077596196	4.31328730607839	3.63433291335995	31.9622078115773	3.82181699846677	3.07489500206311	0.000460029562806809	0.015603549701299	KCNB1	20	49293394	49484297	-	17733	protein_coding	potassium voltage-gated channel subfamily B member 1 [Source:HGNC Symbol;Acc:HGNC:6231]	-	7	66	28	4	4	4	0.0297353836770207	0.221461367881888	0.113160633289309	0.0133673246168746	0.0163899616718851	0.0138100184211929
ENSG00000172967	21.2402467083076	13.2457255072375	11.6993160241799	1.75891538798098	0	0.908583228339988	15.3950960799083	0.889166205440322	4.04393451712827	0.000461323061978628	0.0156035713603763	XKR3	22	16783412	16821699	-	1690	protein_coding	XK related 3 [Source:HGNC Symbol;Acc:HGNC:28778]	-	19	15	11	2	0	1	0.846885343714924	0.528129967274007	0.466471948675241	0.0701309962813717	0	0.0362267835300316
ENSG00000067113	472.874966190217	1567.41085168977	807.252805668415	335.952839104367	267.42381297686	324.364212517376	949.1795411828	309.246954866201	1.61814483506671	0.000461950995527852	0.0156035713603763	PLPP1	5	55424854	55535050	-	2016	protein_coding	phospholipid phosphatase 1 [Source:HGNC Symbol;Acc:HGNC:9228]	-	423	1775	759	382	248	357	15.8054752940029	52.389479805893	26.981792626498	11.2289604611428	8.93843144856515	10.8416196960188
ENSG00000166033	7760.51540258271	18595.2325154271	7651.35267981367	3560.92420296749	4713.34470371716	3871.47313595669	11335.7001992745	4048.58068088045	1.48545596590545	0.000466437157062713	0.0156854536201525	HTRA1	10	122458551	122514908	+	2279	protein_coding	HtrA serine peptidase 1 [Source:HGNC Symbol;Acc:HGNC:9476]	-	6942	21058	7194	4049	4371	4261	229.455253106317	549.805465495004	226.227637557173	105.285889132105	139.359520066001	114.46789320328
ENSG00000215808	24.5939698727772	156.299560985402	53.1787092008178	13.1918654098573	6.46993095911758	18.1716645667998	78.0240800196657	12.6111536452582	2.62562081033823	0.000467160647199604	0.0156854536201525	LINC01139	1	238476542	238486054	-	5959	lincRNA	long intergenic non-protein coding RNA 1139 [Source:HGNC Symbol;Acc:HGNC:27924]	-	22	177	50	15	6	20	0.278103859525361	1.76740523701598	0.601334568995071	0.149171065256987	0.073160729231634	0.205481671977692
ENSG00000152580	31.3014162017165	3748.5403185482	235.049894667615	40.4550539235625	20.4881147038723	34.5261626769195	1338.29720980584	31.8231104347848	5.39363773428881	0.00046727146871138	0.0156854536201525	IGSF10	3	151425384	151458709	-	11727	protein_coding	immunoglobulin superfamily member 10 [Source:HGNC Symbol;Acc:HGNC:26384]	-	28	4245	221	46	19	38	0.179857613624834	21.5390738848929	1.35059426274034	0.232454321263488	0.117724495101544	0.198386973505468
ENSG00000064692	36.8909548091659	112.147142627944	22.3350578643435	7.9151192459144	14.0181837447548	7.26866582671991	57.1243851004844	9.73398960579636	2.56685454141428	0.000469838637184797	0.0157391099759616	SNCAIP	5	122311354	122464219	+	7325	protein_coding	synuclein alpha interacting protein [Source:HGNC Symbol;Acc:HGNC:11139]	-	33	127	21	9	13	8	0.33936264141535	1.03164991923568	0.205461861104366	0.0728117715658474	0.128954316527576	0.0668649984062836
ENSG00000181634	1.11790772148987	38.8541281545632	6.38144510409814	0	0	0	15.4511603267171	0	6.47060691877831	0.000472064391500827	0.0157811320343908	TNFSF15	9	114784635	114806126	-	7889	protein_coding	TNF superfamily member 15 [Source:HGNC Symbol;Acc:HGNC:11931]	-	1	44	6	0	0	0	0.00954851345896833	0.331869221840497	0.054506569095829	0	0	0
ENSG00000127528	384.560256192517	2110.4855974865	460.527621679082	195.239608065889	219.977652609998	234.414472911717	985.191158452701	216.543911195868	2.18620124166793	0.000475752196715389	0.0158717575770738	KLF2	19	16324817	16327874	+	2018	protein_coding	Kruppel like factor 2 [Source:HGNC Symbol;Acc:HGNC:6347]	zf-C2H2	344	2390	433	222	204	258	12.8408863236688	70.4714156199684	15.3775195009497	6.51926342538282	7.34529370996255	7.82735488343131
ENSG00000213445	440.455642267011	684.362484540603	831.715011900791	287.58266593489	320.26158247632	260.763386533577	652.177712902801	289.535878314929	1.17213314036343	0.000479875833138578	0.0159765218463166	SIPA1	11	65638097	65650930	+	4668	protein_coding	signal-induced proliferation-associated 1 [Source:HGNC Symbol;Acc:HGNC:10885]	-	394	775	782	327	297	287	6.35803764675528	9.87886639013326	12.0059203460743	4.15129525224662	4.62301989756206	3.76415527325862
ENSG00000101188	57.0132937959836	1.76609673429833	5.31787092008178	242.730323541375	167.139883110538	176.265146297958	21.3657538167879	195.37845098329	-3.20230464406767	0.000483926461226503	0.0160673229596853	NTSR1	20	62708837	62762771	+	4237	protein_coding	neurotensin receptor 1 [Source:HGNC Symbol;Acc:HGNC:8039]	-	51	2	5	276	155	194	0.906712144575846	0.0280871574130461	0.0845728745962149	3.86026692299776	2.65811272721078	2.80323654665003
ENSG00000125675	27.9476930372469	50.3337569275024	23.3986320483599	7.03566155192391	8.62657461215677	7.26866582671991	33.8933606710364	7.64363399693353	2.15932379269726	0.000484581045746648	0.0160673229596853	GRIA3	X	123184153	123490915	+	6484	protein_coding	glutamate ionotropic receptor AMPA type subunit 3 [Source:HGNC Symbol;Acc:HGNC:4573]	-	25	57	22	8	8	8	0.290438859800282	0.523079989178543	0.243163970777655	0.0731162145067972	0.0896493492682103	0.0755376485697142
ENSG00000118263	536.59570631514	1502.94832088788	709.40398073891	307.810192896671	354.767880924947	297.106715667176	916.316002647309	319.894929829598	1.51899235065592	0.000491958020809843	0.0162787005378768	KLF7	2	207074137	207167267	-	9262	protein_coding	Kruppel like factor 7 [Source:HGNC Symbol;Acc:HGNC:6350]	zf-C2H2	480	1702	667	350	329	327	3.90385952119894	10.9343012687512	5.16108021736119	2.23939129240074	2.58101947791406	2.16152098706558
ENSG00000277586	35.773047087676	67.1116759033365	4.25429673606543	4.39728846995245	3.23496547955879	1.81716645667998	35.7130065756926	3.14980680206374	3.50537923619935	0.000494504933853401	0.0163297188217809	NEFL	8	24950955	24957110	-	4329	protein_coding	neurofilament light [Source:HGNC Symbol;Acc:HGNC:7739]	-	32	76	4	5	3	2	0.556826778861085	1.04462944477822	0.0662204240543613	0.0684461675418793	0.050353983078229	0.0282851763297544
ENSG00000145362	1154.79867629904	2333.89683437524	844.477902108987	532.071904864246	412.997259557006	574.224600310872	1444.39113759442	506.431254910708	1.51209438503547	0.000497081838162508	0.0163815185083697	ANK2	4	112818109	113383740	+	18224	protein_coding	ankyrin 2 [Source:HGNC Symbol;Acc:HGNC:493]	-	1033	2643	794	605	383	632	4.26986688027703	8.62958106864131	3.12245614698579	1.96733530366244	1.52705692898715	2.12319485034878
ENSG00000165912	46.9521243025747	62.6964340675907	32.9707997045071	10.5534923278859	8.62657461215677	18.1716645667998	47.5397860248908	12.4505771689475	1.928851842464	0.000499546702131167	0.0164294236225204	PACSIN3	11	47177525	47186443	-	2752	protein_coding	protein kinase C and casein kinase substrate in neurons 3 [Source:HGNC Symbol;Acc:HGNC:8572]	-	42	71	31	12	8	20	1.14963130540249	1.53513359431221	0.807296029039901	0.258404179612322	0.211223248784548	0.44493651283251
ENSG00000073803	195.633851260728	177.492721796982	181.871185466797	369.372231476005	308.400042384605	347.078793225875	184.999252841502	341.617022362162	-0.886010754454924	0.000501897954492883	0.0164697074297872	MAP3K13	3	185282941	185489097	+	12623	protein_coding	mitogen-activated protein kinase kinase kinase 13 [Source:HGNC Symbol;Acc:HGNC:6852]	-	175	201	171	420	286	382	1.04431901834867	0.9474793027717	0.970852113009139	1.97175715600561	1.64627965685011	1.85275187446073
ENSG00000080573	1101.13910566753	939.563462646711	1876.14486060485	514.482750984436	442.111948873035	133.561734565978	1305.6158096397	363.38547814115	1.84523880430007	0.000502798971205418	0.0164697074297872	COL5A3	19	9959561	10010471	-	6750	protein_coding	collagen type V alpha 3 chain [Source:HGNC Symbol;Acc:HGNC:14864]	-	985	1064	1764	585	410	147	10.9923406426125	9.37937957484868	18.7289900944469	5.13592662767246	4.41347066793668	1.33330664183196
ENSG00000142949	713.22512631054	743.526725139597	1205.02955049053	1605.88974922663	2263.39751386463	2058.84959541841	887.260467313556	1976.04561950323	-1.15522106301231	0.000504423368454623	0.0164896709603265	PTPRF	1	43525187	43623666	+	10712	protein_coding	protein tyrosine phosphatase, receptor type F [Source:HGNC Symbol;Acc:HGNC:9670]	-	638	842	1133	1826	2099	2266	4.48650168674731	4.67711215354473	7.58016916597267	10.1017572192185	14.2377720429775	12.9510751119863
ENSG00000188157	3168.15048270231	2879.62072527343	1768.7238680192	1200.45975229702	1231.44352588538	1257.47918802254	2605.49835866498	1229.79415540165	1.08316620836142	0.000511854949184993	0.0166990107618646	AGRN	1	1020123	1056118	+	10758	protein_coding	agrin [Source:HGNC Symbol;Acc:HGNC:329]	-	2834	3261	1663	1365	1142	1384	19.8438541614509	18.0366349466698	11.0784821240287	7.51913407564986	7.71320234602269	7.87627789602181
ENSG00000137727	141.974280629214	891.878850820656	515.833479247933	107.29383866684	132.63358466191	136.287484250998	516.562203565935	125.404969193249	2.04320112414253	0.000516512890293622	0.0167998689663836	ARHGAP20	11	110577042	110713189	-	7125	protein_coding	Rho GTPase activating protein 20 [Source:HGNC Symbol;Acc:HGNC:18357]	-	127	1010	485	122	123	150	1.34269253053765	8.43476061885383	4.87838893437527	1.01470939040654	1.25435482141358	1.28891082454218
ENSG00000175106	20.1223389868177	35.3219346859666	40.4158189926216	87.0663117050584	86.2657461215677	84.4982402356189	31.953364221802	85.943432687415	-1.4229718218776	0.000517319275307888	0.0167998689663836	TVP23C	17	15502264	15563595	-	5435	protein_coding	trans-golgi network vesicle protein 23 homolog C [Source:HGNC Symbol;Acc:HGNC:30453]	-	18	40	38	99	80	93	0.2494770944251	0.437921935451983	0.501075998058443	1.07944958489754	1.06952415943896	1.04761059198069
ENSG00000105929	2.23581544297975	0	0	8.79457693990489	26.9580456629899	17.2630813384598	0.745271814326583	17.6719013137849	-4.6667101990078	0.00051814564407126	0.0167998689663836	ATP6V0A4	7	138706294	138799560	-	4124	protein_coding	ATPase H+ transporting V0 subunit a4 [Source:HGNC Symbol;Acc:HGNC:866]	-	2	0	0	10	25	19	0.0365316307845786	0	0	0.143697118956739	0.440475252072529	0.282066444992559
ENSG00000278456	4.4716308859595	25.6084026473258	4.25429673606543	0	0	0	11.4447767564502	0	6.03965064285366	0.000519082551924943	0.0167998689663836	AC015712.7	15	100888472	100889106	-	635	antisense	novel transcript, antisense to ALDH1A3	-	4	29	4	0	0	0	0.474508489308984	2.7174435376482	0.451446009025717	0	0	0
ENSG00000082512	146.445911515174	232.24172056023	285.037881316384	82.669023235106	90.5790334276461	101.761321574079	221.241837797262	91.6697927456103	1.27178060585216	0.00053204326871576	0.0171851033535287	TRAF5	1	211326615	211374946	+	9022	protein_coding	TNF receptor associated factor 5 [Source:HGNC Symbol;Acc:HGNC:12035]	-	131	263	268	94	84	112	1.09377046894169	1.7345594218154	2.12888167302141	0.617435716540607	0.676513743834881	0.760031654462911
ENSG00000012211	67.0744632893925	64.462530801889	28.7165029684416	145.110519508431	140.181837447548	149.007649447758	53.4178323532411	144.766668801245	-1.43681936428373	0.000536302750828317	0.0172883150648962	PRICKLE3	X	49175264	49186528	-	3194	protein_coding	prickle planar cell polarity protein 3 [Source:HGNC Symbol;Acc:HGNC:6645]	-	60	73	27	165	130	164	1.41505740784849	1.35995395663941	0.605826692606913	3.06136949171267	2.95739000802911	3.14358651320713
ENSG00000111371	197.869666703708	573.981438646957	152.091108314339	1006.09960192512	1223.89527309974	957.646722670348	307.980737888335	1062.54719923174	-1.78513320428967	0.00054074966278614	0.0173677211156133	SLC38A1	12	46183063	46270017	-	10015	protein_coding	solute carrier family 38 member 1 [Source:HGNC Symbol;Acc:HGNC:13447]	-	177	650	143	1144	1135	1054	1.33131257253827	3.86187897520717	1.02330391536646	6.76926924466065	8.23464855271481	6.44326714235687
ENSG00000176978	1214.047785538	3156.01486419111	1351.80278788479	621.776589651276	722.47562376813	704.152001963491	1907.28847920464	682.801405127632	1.48231373128495	0.000540903975164666	0.0173677211156133	DPP7	9	137110542	137115177	-	2820	protein_coding	dipeptidyl peptidase 7 [Source:HGNC Symbol;Acc:HGNC:14892]	-	1086	3574	1271	707	670	775	29.0093793716639	75.4122148967622	32.3010019675993	14.8572018239134	17.2633809857669	16.8255424569003
ENSG00000173200	46.9521243025747	27.3744993816241	6.38144510409814	3.51783077596196	3.23496547955879	0.908583228339988	26.902689596099	2.55379316128691	3.40281135918279	0.000542880416915253	0.0173968010525091	PARP15	3	122577602	122639047	+	5507	protein_coding	poly(ADP-ribose) polymerase family member 15 [Source:HGNC Symbol;Acc:HGNC:26876]	-	42	31	6	4	3	1	0.574502515429026	0.334952230318809	0.0780828624654068	0.0430439018396652	0.0395827842283736	0.0111173532169518
ENSG00000114279	30.1835084802266	167.779189758341	20.2079094963108	8.79457693990489	9.70489643867637	11.8115819684198	72.7235359116262	10.103685115667	2.85121781015174	0.000545566790008792	0.0174484717269151	FGF12	3	192139395	192767764	-	7355	protein_coding	fibroblast growth factor 12 [Source:HGNC Symbol;Acc:HGNC:3668]	-	27	190	19	10	9	13	0.276527805887237	1.53711790157882	0.185135829330227	0.0805719807719362	0.0889119209023739	0.108212431564214
ENSG00000150540	156.507081008582	499.805375806427	114.866011873767	69.4771578252486	51.7594476729407	70.8694918105191	257.059489562925	64.0353657695695	2.00561590586613	0.000551744211261669	0.0176113717099574	HNMT	2	137964020	138016364	+	4756	protein_coding	histamine N-methyltransferase [Source:HGNC Symbol;Acc:HGNC:5028]	-	140	566	108	79	48	78	2.21739932188649	7.08126491304007	1.62742679241924	0.984355478713829	0.733330169034999	1.00408212887485
ENSG00000167077	15.6507081008582	7.06438693719332	2.12714836803271	36.0577654536101	43.1328730607839	46.3377446453394	8.28074780202809	41.8427943865778	-2.34802810712765	0.000553395103733128	0.0176294318634356	MEI1	22	41699499	41799456	+	5393	protein_coding	meiotic double-stranded break formation protein 1 [Source:HGNC Symbol;Acc:HGNC:28613]	-	14	8	2	41	40	51	0.19554888141836	0.0882664831886344	0.0265778060199639	0.450526305612483	0.538926738971885	0.578970234091122
ENSG00000226742	64.8386478464127	128.925061603778	67.0051735930305	32.5399346776481	26.9580456629899	28.1660800785396	86.9229610144071	29.2213534730592	1.57504991778945	0.000557756548901133	0.0177336020547881	HSBP1L1	18	79964561	79970822	+	2056	protein_coding	heat shock factor binding protein 1 like 1 [Source:HGNC Symbol;Acc:HGNC:37243]	-	58	146	63	37	25	31	2.12501795491852	4.22538223492829	2.19602353977065	1.06646186709002	0.883521371375054	0.923113418841612
ENSG00000078098	1745.05395324569	6141.60139352244	1618.7599080729	674.544051290705	1049.20713720357	849.525318497889	3168.47175161368	857.758835664054	1.88539249315971	0.000559997615595794	0.0177700805870798	FAP	2	162170684	162245151	-	7003	protein_coding	fibroblast activation protein alpha [Source:HGNC Symbol;Acc:HGNC:3590]	-	1561	6955	1522	767	973	935	16.7909975153574	59.0947996462499	15.5757898166173	6.49049702340443	10.0955242106488	8.17417563829494
ENSG00000254510	13.4148926578785	105.082755690751	82.9587863532758	7.03566155192391	9.70489643867637	15.4459148817798	67.152144900635	10.7288242907934	2.64806749287882	0.000562628862330139	0.0177986367449257	AP001107.5	11	66409158	66417137	+	1330	processed_transcript	neuronal PAS domain protein 4 [Source:NCBI gene;Acc:266743]	-	12	119	78	8	9	17	0.679653136942567	5.32392068764289	4.20303023064732	0.35645528936998	0.491689607696963	0.782553000614893
ENSG00000198168	327.546962396533	58.2811922318449	219.09628190737	944.537563345785	638.366521299601	743.22108078211	201.641478845249	775.375055142499	-1.94488085817905	0.00056308852630589	0.0177986367449257	SVIP	11	22813799	22830299	-	5263	protein_coding	small VCP interacting protein [Source:HGNC Symbol;Acc:HGNC:25238]	-	293	66	206	1074	592	818	4.19364796591217	0.746185528529264	2.80513264491041	12.0930995734815	8.17313170596154	9.51560518479694
ENSG00000132031	16.7686158223481	2.64914510144749	1.06357418401636	73.8744462952011	35.5846202751467	45.4291614169994	6.82711170260399	51.6294093291157	-2.94327065507249	0.000564401760147016	0.0178055056254535	MATN3	2	19992111	20012694	-	3118	protein_coding	matrilin 3 [Source:HGNC Symbol;Acc:HGNC:6909]	-	15	3	1	84	33	50	0.362387216217773	0.0572507790053286	0.0229849435320181	1.59650356512244	0.769020628672927	0.981771394575904
ENSG00000101194	3.35372316446962	0	1.06357418401636	13.1918654098573	22.6447583569115	17.2630813384598	1.47243244949533	17.6999017017429	-3.66257065349215	0.000570943569926093	0.0179769770941652	SLC17A9	20	62952647	62969585	+	5521	protein_coding	solute carrier family 17 member 9 [Source:HGNC Symbol;Acc:HGNC:16192]	-	3	0	1	15	21	19	0.0409318362675971	0	0.0129808103482761	0.161005321113274	0.276376879047197	0.210694080628385
ENSG00000226237	12.2969849363886	170.428334859789	23.3986320483599	8.79457693990489	8.62657461215677	2.72574968501996	68.7079839481791	6.71563374569388	3.36204021768077	0.000574706605536936	0.0180604607740012	GAS1RR	9	86948699	87002033	+	4387	lincRNA	GAS1 adjacent regulatory RNA [Source:HGNC Symbol;Acc:HGNC:52261]	-	11	193	22	10	8	3	0.188878607124644	2.61773651585385	0.359397124805634	0.135082497966171	0.13250202431162	0.0418668321169957
ENSG00000141542	144.210096072194	136.87249690812	127.628902081963	74.7539039891916	61.464344111617	52.6978272437193	136.237165020759	62.9720251148426	1.11229955796677	0.00057785715956576	0.018089549342968	RAB40B	17	82654973	82698728	-	6194	protein_coding	RAB40B, member RAS oncogene family [Source:HGNC Symbol;Acc:HGNC:18284]	-	129	155	120	85	57	58	1.5688312440162	1.48900704905205	1.38844792895381	0.813231967696081	0.668657646459059	0.573288556928269
ENSG00000134533	2.23581544297975	187.206253835623	35.0979480725398	0	0	0	74.8466724503808	0	8.74066987682549	0.000577859057610659	0.018089549342968	RERG	12	15107783	15348675	-	4157	protein_coding	RAS like estrogen regulated growth inhibitor [Source:HGNC Symbol;Acc:HGNC:15980]	-	2	212	33	0	0	0	0.0362416274610542	3.03453459505944	0.568922968434802	0	0	0
ENSG00000126822	112.908679870477	241.072204231722	130.819624634012	34.2988500656291	59.3077004585778	67.2351588971591	161.600169578737	53.6139031404553	1.59543506160729	0.00058529032946265	0.0182869461207302	PLEKHG3	14	64704102	64750247	+	11910	protein_coding	pleckstrin homology and RhoGEF domain containing G3 [Source:HGNC Symbol;Acc:HGNC:20364]	-	101	273	123	39	55	74	0.638803567628708	1.36391448643274	0.740138340364265	0.194052643362939	0.335545244920541	0.380396435622649
ENSG00000214787	8.943261771919	55.6320471303974	14.890038576229	0.879457693990489	4.31328730607839	1.81716645667998	26.4884491595151	2.33663715224962	3.54527936378176	0.000599497747916126	0.0186948942617914	MS4A4E	11	60201253	60243088	-	1558	protein_coding	membrane spanning 4-domains A4E [Source:HGNC Symbol;Acc:HGNC:14284]	-	8	63	14	1	4	2	0.386794468178697	2.4060760639993	0.643991498754593	0.0380363875852112	0.186548902649254	0.0785921234476937
ENSG00000101335	9000.27506571498	8189.39055694135	9767.86530600622	4368.26636605076	5748.53365717597	5001.75067201163	8985.84364288752	5039.51689841279	0.834409900446715	0.000604947621119145	0.0188161573499504	MYL9	20	36541484	36551447	+	2821	protein_coding	myosin light chain 9 [Source:HGNC Symbol;Acc:HGNC:15754]	-	8051	9274	9184	4967	5331	5505	214.983169365111	195.61414781717	233.318051513341	104.34167190978	137.311135026241	119.473260982798
ENSG00000250479	93.9042486051495	43.2693699903091	37.2250964405725	178.529911880069	148.808412059704	171.722230156258	58.1329050120103	166.35351803201	-1.5217224943163	0.000605702609344743	0.0188161573499504	CHCHD10	22	23765834	23768443	-	1360	protein_coding	coiled-coil-helix-coiled-coil-helix domain containing 10 [Source:HGNC Symbol;Acc:HGNC:15559]	-	84	49	35	203	138	189	4.65262551833478	2.14384522499807	1.84437271150672	8.84552974053316	7.37293387227945	8.50823303479955
ENSG00000279495	30.1835084802266	42.3863216231599	35.0979480725398	121.365161770687	86.2657461215677	73.595241495539	35.8892593919754	93.7420497959314	-1.38178855125224	0.00061760670489905	0.01914934376812	AL928654.4	14	105370418	105372918	+	2501	TEC	novel transcript	-	27	48	33	138	80	81	0.813219517113407	1.14199394762808	0.945626861168922	3.26988223765324	2.32421583628579	1.98284062272132
ENSG00000196172	5.58953860744937	0.883048367149165	3.19072255204907	17.5891538798098	28.0363674895095	20.8974142518197	3.2211031755492	22.174311873713	-2.82321247136754	0.00062160994215451	0.0192367556765416	ZNF681	19	23739195	23758891	-	6497	protein_coding	zinc finger protein 681 [Source:HGNC Symbol;Acc:HGNC:26457]	zf-C2H2	5	1	3	20	26	23	0.0579715427718956	0.00915847975673975	0.0330923752191008	0.182424786386822	0.290777395279205	0.216736197600789
ENSG00000273841	617.085062262411	487.442698666339	509.452034143835	1046.55465584868	875.597323133913	993.990051803947	537.993265024195	972.047343595514	-0.854141551267774	0.0006303454626617	0.0194599138097003	TAF9	5	69364743	69370013	-	2577	protein_coding	TATA-box binding protein associated factor 9 [Source:HGNC Symbol;Acc:HGNC:11542]	-	552	552	479	1190	812	1094	16.1354982220203	12.745618519482	13.3211171260484	27.3652399343164	22.8950592303027	25.990784244212
ENSG00000113790	115.144495313457	52.0998536618007	87.2130830893413	183.806658044012	219.977652609998	233.505889683377	84.819144021533	212.430066779129	-1.32883388348908	0.000631216506291135	0.0194599138097003	EHHADH	3	185190624	185281990	-	4700	protein_coding	enoyl-CoA hydratase and 3-hydroxyacyl CoA dehydrogenase [Source:HGNC Symbol;Acc:HGNC:3247]	-	103	59	82	209	204	257	1.6508099863433	0.746948071445266	1.25036136648772	2.63520948899397	3.15378780993711	3.34774018948907
ENSG00000235649	8.943261771919	44.1524183574582	19.1443353122944	0.879457693990489	1.0783218265196	4.54291614169994	24.0800051472239	2.16689855407001	3.46601940414367	0.000633204642580406	0.0194711097569039	MXRA5Y	Y	11957208	11987386	+	8000	unprocessed_pseudogene	matrix remodeling associated 5 Y-linked (pseudogene) [Source:HGNC Symbol;Acc:HGNC:23932]	-	8	50	18	1	1	5	0.0753282226778012	0.371891518622113	0.161250871348873	0.00740758648221989	0.00908259969773556	0.0382645401035959
ENSG00000186960	7.82535405042912	3.53219346859666	0	73.8744462952011	10.783218265196	37.2519123619395	3.78584917300859	40.6365256407789	-3.43719052513287	0.000633976553296125	0.0194711097569039	LINC01551	14	28772704	28813453	+	2772	lincRNA	long intergenic non-protein coding RNA 1551 [Source:HGNC Symbol;Acc:HGNC:19828]	-	7	4	0	84	10	41	0.190222784539902	0.0858623996818732	0	1.79577854114422	0.262124089400738	0.905538899998517
ENSG00000162415	0	1.76609673429833	0	13.1918654098573	12.9398619182352	19.0802477951398	0.588698911432776	15.0706583744107	-4.52837193696948	0.000635558754596857	0.0194828737470474	ZSWIM5	1	45016399	45306209	-	6046	protein_coding	zinc finger SWIM-type containing 5 [Source:HGNC Symbol;Acc:HGNC:29299]	-	0	2	0	15	12	21	0	0.019683308957836	0	0.147024541492952	0.144215939626631	0.212651099484092
ENSG00000205885	93.9042486051495	334.675331149533	157.408979234421	46.6112577814959	48.5244821933819	72.686658267199	195.329519663035	55.9407994140256	1.80518483252836	0.000650217807406966	0.0198892469397425	C1RL-AS1	12	7108052	7122501	+	6094	antisense	C1RL antisense RNA 1 [Source:HGNC Symbol;Acc:HGNC:27461]	-	84	379	148	53	45	80	1.03832797914921	3.70060743177633	1.74051919626833	0.515394924263412	0.536550031372629	0.803718597515634
ENSG00000183722	873.085930483592	2002.75369669431	934.881707750378	447.643966241159	501.419649331613	529.704022122213	1270.24044497609	492.922545898328	1.36611275984235	0.000652127002937754	0.0198892469397425	LHFPL6	13	39209116	39603528	-	4564	protein_coding	LHFPL tetraspan subfamily member 6 [Source:HGNC Symbol;Acc:HGNC:6586]	-	781	2268	879	509	465	583	12.8903027851364	29.5687980450466	13.8026600365819	6.60904736099899	7.40299537151102	7.82058786341679
ENSG00000237234	2.23581544297975	50.3337569275024	1.06357418401636	0	0	0	17.8777155181662	0	6.67996617890808	0.000652487758902122	0.0198892469397425	Z99289.1	6	112154765	112166476	+	1509	antisense	novel transcript	-	2	57	1	0	0	0	0.099838598645197	2.24761474475393	0.04749307749028	0	0	0
ENSG00000131477	4.4716308859595	44.1524183574582	13.8264643922126	0.879457693990489	2.15664365303919	0.908583228339988	20.8168378785435	1.31489485845656	4.02519488369702	0.000654748486210286	0.019899002934559	RAMP2	17	42758447	42763041	+	1148	protein_coding	receptor activity modifying protein 2 [Source:HGNC Symbol;Acc:HGNC:9844]	-	4	50	13	1	2	1	0.262467674835544	2.59157852698337	0.811560715267267	0.0516208117227867	0.126586755369137	0.0533303694823636
ENSG00000122121	5.58953860744937	52.0998536618007	8.50859347213085	1.75891538798098	0	0.908583228339988	22.065995247127	0.889166205440322	4.58617433790357	0.000655257374899307	0.019899002934559	XPNPEP2	X	129738974	129769538	+	3500	protein_coding	X-prolyl aminopeptidase 2 [Source:HGNC Symbol;Acc:HGNC:12823]	-	5	59	8	2	0	1	0.107611746682573	1.00304455308364	0.163810408989332	0.0338632524901481	0	0.0174923611902153
ENSG00000141480	116.262403034947	123.626771400883	140.391792290159	242.730323541375	239.387445487351	231.688723226697	126.760322241996	237.935497418474	-0.908458048972699	0.000663666186302576	0.0201167621807051	ARRB2	17	4710489	4721499	+	4372	protein_coding	arrestin beta 2 [Source:HGNC Symbol;Acc:HGNC:712]	-	104	140	132	276	222	255	1.79188818812702	1.90539112926243	2.16378113429412	3.74106837894362	3.68954644628965	3.57089029329074
ENSG00000162944	50.3058474670444	232.24172056023	32.9707997045071	24.6248154317337	14.0181837447548	14.5373316534398	105.172789243927	17.7267769433094	2.5687345369277	0.000666374591170891	0.020161243915742	RFTN2	2	197568224	197676045	-	6007	protein_coding	raftlin family member 2 [Source:HGNC Symbol;Acc:HGNC:26402]	-	45	263	31	28	13	16	0.564303316214592	2.60515983080049	0.369848288982489	0.276227629768146	0.15724827177701	0.16307178735676
ENSG00000003436	1627.67364248926	967.821010395484	1451.77876118233	2911.00496710852	2705.50946273767	2538.58153998193	1349.09113802236	2718.36532327604	-1.01110744591723	0.00067127630979481	0.0202717959205135	TFPI	2	187464230	187565760	-	11714	protein_coding	tissue factor pathway inhibitor [Source:HGNC Symbol;Acc:HGNC:11760]	-	1456	1096	1365	3310	2509	2794	9.36297526198382	5.56726111538106	8.35116344701352	16.7451673253528	15.5630818791999	14.6028512958097
ENSG00000169933	61.4849246819431	14.1287738743866	57.4330059368833	141.592688732469	187.62799781441	149.916232676098	44.3489014977377	159.712306407659	-1.85511340648905	0.000676533673409572	0.0203926578699171	FRMPD4	X	12138466	12724523	+	8478	protein_coding	FERM and PDZ domain containing 4 [Source:HGNC Symbol;Acc:HGNC:29007]	-	55	16	54	161	174	165	0.488682737353039	0.112295622513872	0.456478050527596	1.12537997040566	1.49126902326585	1.19153557293575
ENSG00000094963	1.11790772148987	49.4507085603532	2.12714836803271	0	0	0	17.5652548832919	0	6.65467009263921	0.000686694137366903	0.0206321909254816	FMO2	1	171185208	171211230	+	4786	protein_coding	flavin containing monooxygenase 2 [Source:HGNC Symbol;Acc:HGNC:3770]	-	1	56	2	0	0	0	0.0157392859753032	0.69622816691478	0.0299486226213258	0	0	0
ENSG00000143341	1595.25431856605	4320.75566046086	831.715011900791	650.798693552962	601.703579197935	566.047351255813	2249.24166364257	606.183208002236	1.89177290525312	0.000687020083134458	0.0206321909254816	HMCN1	1	185734551	186190949	+	18579	protein_coding	hemicentin 1 [Source:HGNC Symbol;Acc:HGNC:19194]	-	1427	4893	782	740	558	623	5.78574593687616	15.6707267398073	3.01650444994214	2.36034834892845	2.18228780077999	2.05296805938233
ENSG00000111052	525.416629100241	656.104936791829	1110.37144811308	376.407893027929	265.267169323821	298.015298895516	763.964338001716	313.230120415755	1.28576139674288	0.00069652307040683	0.0208789858392985	LIN7A	12	80792520	80937925	-	6795	protein_coding	lin-7 homolog A, crumbs cell polarity complex component [Source:HGNC Symbol;Acc:HGNC:17787]	-	470	743	1044	428	246	328	5.21034064143731	6.50632284529755	11.0110970280908	3.73268228331433	2.63054543122054	2.95529516502827
ENSG00000167992	25.7118775942671	112.147142627944	51.0515608327851	14.9507807978383	12.9398619182352	14.5373316534398	62.9701936849987	14.1426581231711	2.15786429463417	0.000702209230472779	0.020988839502222	VWCE	11	61258286	61295424	-	4874	protein_coding	von Willebrand factor C and EGF domains [Source:HGNC Symbol;Acc:HGNC:26487]	-	23	127	48	17	12	16	0.355467608040506	1.55043817365641	0.705789616080419	0.206695068030756	0.178894044108045	0.200979119132551
ENSG00000139211	51.4237551885342	53.865950396099	80.8316379852431	126.64190793463	181.158066855292	134.470317794318	62.0404478566255	147.423430861414	-1.24831592098445	0.000702771507922001	0.020988839502222	AMIGO2	12	47075707	47079951	-	3956	protein_coding	adhesion molecule with Ig like domain 2 [Source:HGNC Symbol;Acc:HGNC:24073]	-	46	61	76	144	168	148	0.875909566020944	0.917507892252737	1.37681903409891	2.15711315154634	3.08569615615687	2.29045578779866
ENSG00000153933	21.2402467083076	13.2457255072375	8.50859347213085	51.0085462514484	40.9762294077447	52.6978272437193	14.331521895892	48.2275343009708	-1.75825566896747	0.0007115432942618	0.0212118236731587	DGKE	17	56834099	56869567	+	10933	protein_coding	diacylglycerol kinase epsilon [Source:HGNC Symbol;Acc:HGNC:2852]	-	19	15	8	58	38	58	0.130909743974959	0.0816372125393828	0.0524409065638581	0.314380328157873	0.252548276604007	0.324791852338214
ENSG00000163430	22070.8521453746	42706.868180435	35218.1319553336	15102.0475212047	16332.2623844658	15475.898128315	33331.9507603811	15636.7360113285	1.09198224310373	0.000717372424444766	0.0213131222628058	FSTL1	3	120392293	120451253	-	8727	protein_coding	follistatin like 1 [Source:HGNC Symbol;Acc:HGNC:3972]	-	19743	48363	33113	17172	15146	17033	170.414243190997	329.749779124488	271.92748445948	116.606462768585	126.105241225532	119.493051281686
ENSG00000241399	62.602832403433	279.926332386285	127.628902081963	41.334511617553	44.2111948873035	39.9776620469595	156.719355623894	41.8411228506053	1.90808627583254	0.00071850750076431	0.0213131222628058	CD302	2	159768630	159798255	-	4075	protein_coding	CD302 molecule [Source:HGNC Symbol;Acc:HGNC:30843]	-	56	317	120	47	41	44	1.03518539140046	4.62879455816284	2.11044085200979	0.683497550261271	0.731065693461905	0.66106101185108
ENSG00000136044	1794.24189299125	2568.78770003692	3131.16239774415	1156.48686759749	1271.3414334666	1266.56502030594	2498.06399692411	1231.46444045668	1.02053803049206	0.000719425331240642	0.0213131222628058	APPL2	12	105173296	105236238	-	5124	protein_coding	adaptor protein, phosphotyrosine interacting with PH domain and leucine zipper 2 [Source:HGNC Symbol;Acc:HGNC:18242]	-	1605	2909	2944	1315	1179	1394	23.5951985554002	33.7808720584458	41.1763869590669	15.2083937925358	16.7187900759254	16.6559777999727
ENSG00000143416	252.647145056712	1350.18095337107	335.025867965152	189.083404207955	93.8139989072049	152.641982361118	645.951322130979	145.179795158759	2.15340016027781	0.000720188596188858	0.0213131222628058	SELENBP1	1	151364302	151372733	-	3504	protein_coding	selenium binding protein 1 [Source:HGNC Symbol;Acc:HGNC:10719]	-	226	1529	315	215	87	168	4.85849838047462	25.9644809120188	6.44267180046868	3.6361440494915	1.80407802215295	2.93536198054982
ENSG00000101977	91.6684331621697	33.5558379516683	21.2714836803271	13.1918654098573	3.23496547955879	7.26866582671991	48.8319182647217	7.89849890537868	2.61068060434663	0.000729067023811461	0.0215366398833906	MCF2	X	139581770	139708227	-	4996	protein_coding	MCF.2 cell line derived transforming sequence [Source:HGNC Symbol;Acc:HGNC:6940]	-	82	38	20	15	3	8	1.23637194947552	0.452582152366383	0.286897733918465	0.177924415105362	0.0436313836560555	0.0980356511861544
ENSG00000134321	20.1223389868177	130.691158338076	0	2.63837308197147	1.0783218265196	1.81716645667998	50.2711657749647	1.84462045505701	4.75838239269971	0.00074661095835065	0.0219752297435078	RSAD2	2	6865806	6898239	+	4834	protein_coding	radical S-adenosyl methionine domain containing 2 [Source:HGNC Symbol;Acc:HGNC:30908]	-	18	148	0	3	1	2	0.280494002523877	1.82176068700282	0	0.0367774256461062	0.0150311951969145	0.025330270651946
ENSG00000109654	1132.44052186924	2240.29370745743	1424.1258323979	795.029755367402	632.974912167003	713.237834246891	1598.95335390819	713.747500593765	1.1637759801746	0.000746619487807983	0.0219752297435078	TRIM2	4	153152342	153339320	+	9425	protein_coding	tripartite motif containing 2 [Source:HGNC Symbol;Acc:HGNC:15974]	-	1013	2537	1339	904	587	785	8.09628536579444	16.01678570176	10.1816642139059	5.68399633309435	4.52539927645264	5.09923208170996
ENSG00000157870	361.08419404123	189.85539893707	326.517274493022	631.450624285171	631.896590340484	644.185508893052	292.485622490441	635.844241172902	-1.12186936669444	0.000752058102578575	0.0220576410548068	PRXL2B	1	2586491	2591469	+	3371	protein_coding	peroxiredoxin like 2B [Source:HGNC Symbol;Acc:HGNC:28390]	-	323	215	307	718	586	709	7.21774426725891	3.7950365590628	6.52678301909807	12.6221230358561	12.6310374912442	12.8766817838977
ENSG00000099219	316.367885181635	367.348120734052	295.673623156547	777.440601487592	511.124545770289	643.276925664712	326.463209690745	643.947357640864	-0.979950359888972	0.000752134741451529	0.0220576410548068	ERMP1	9	5765076	5833117	-	6528	protein_coding	endoplasmic reticulum metallopeptidase 1 [Source:HGNC Symbol;Acc:HGNC:23703]	-	283	416	278	884	474	708	3.26560769268041	3.79183509183331	3.05199770118374	8.02488535573821	5.27592188324345	6.64002313562399
ENSG00000169727	1401.8562827483	1028.75134772878	1389.02788432536	724.673139848163	685.812681666464	689.614670310051	1273.21183826748	700.033497274893	0.862588454650998	0.000756690883412989	0.022151273482542	GPS1	17	82050691	82057470	+	6155	protein_coding	G protein pathway suppressor 1 [Source:HGNC Symbol;Acc:HGNC:4549]	-	1254	1165	1306	824	636	759	15.3471309891085	11.2624823836169	15.2066892666579	7.93351910492177	7.50808566402575	7.54970877364855
ENSG00000174938	0	0	0	14.9507807978383	4.31328730607839	8.17724905505989	0	9.14710571965887	-5.61787160847433	0.000764743556025598	0.0223467420049423	SEZ6L2	16	29871159	29899547	-	4110	protein_coding	seizure related 6 homolog like 2 [Source:HGNC Symbol;Acc:HGNC:30844]	-	0	0	0	17	4	9	0	0	0	0.245117216929904	0.070716104702564	0.134065541968803
ENSG00000133657	4223.45537178875	2388.64583313849	4529.76244972566	7868.50798813291	9536.67823373931	7204.15641750777	3713.95455155097	8203.11421312666	-1.14330754410936	0.000768545589411237	0.0224175227848552	ATP13A3	3	194402672	194498364	-	13254	protein_coding	ATPase 13A3 [Source:HGNC Symbol;Acc:HGNC:24113]	-	3778	2705	4259	8947	8844	7929	21.4720103573814	12.1438546295194	23.0292728761079	40.0034261393821	48.4843891515155	36.625868535556
ENSG00000173926	143.092188350704	71.5269177390823	186.125482202862	283.185377464937	452.895167138231	356.164625509275	133.581529430883	364.081723370815	-1.44839227439733	0.000780437465069206	0.0227235976612534	MARCH3	5	126867714	127030808	-	5179	protein_coding	membrane associated ring-CH-type finger 3 [Source:HGNC Symbol;Acc:HGNC:28728]	-	128	81	175	322	420	392	1.86175178659173	0.930626391454449	2.42165175482635	3.68448402745674	5.89255357875873	4.63400647865907
ENSG00000164733	27676.0414609248	30643.5444368103	19651.6601980702	11582.4578298547	15247.4706269871	12728.3424458149	25990.4153652685	13186.0903008856	0.978988753308311	0.000781986386826557	0.0227279657008427	CTSB	8	11842524	11869448	-	7428	protein_coding	cathepsin B [Source:HGNC Symbol;Acc:HGNC:2527]	-	24757	34702	18477	13170	14140	14009	251.063652239408	277.983402891213	178.270349423391	105.070451234072	138.317673372085	115.465361833339
ENSG00000154217	38.0088625306557	51.2168052946515	27.6529287844253	138.074857956507	83.030780642009	95.4012389756988	38.9595322032442	105.502292524738	-1.43370836909468	0.000784403052815717	0.022757493569816	PITPNC1	17	67377281	67697261	+	7819	protein_coding	phosphatidylinositol transfer protein cytoplasmic 1 [Source:HGNC Symbol;Acc:HGNC:21045]	-	34	58	26	157	77	105	0.327555898586167	0.441380392993121	0.238309681833181	1.18991285607727	0.715549483796534	0.822156636066518
ENSG00000072274	3453.21695168222	1372.2571625498	3398.11951793226	6836.02465538807	7661.47657742174	6560.87949184305	2741.1978773881	7019.46024155095	-1.35670012353463	0.000788739076594612	0.0228425022770636	TFRC	3	196027183	196082189	-	7887	protein_coding	transferrin receptor [Source:HGNC Symbol;Acc:HGNC:11763]	-	3089	1554	3195	7773	7105	7221	29.5028375620296	11.7239897540513	29.0321081926461	58.4041280347866	65.4564431113591	56.0534031369222
ENSG00000204219	451.634719481909	1046.41231507176	288.228603868433	189.962861901946	189.784641467449	190.802477951398	595.425212807367	190.183327106931	1.64722586932603	0.000799706804127367	0.0231189260616678	TCEA3	1	23381061	23424740	-	3515	protein_coding	transcription elongation factor A3 [Source:HGNC Symbol;Acc:HGNC:11615]	-	404	1185	271	216	176	210	8.65792374447558	20.0599237356338	5.52539733024114	3.64162430761763	3.63820778788383	3.65771990748456
ENSG00000109625	6.70744632893925	74.1760628405298	6.38144510409814	1.75891538798098	2.15664365303919	1.81716645667998	29.0883180911891	1.91090849923338	3.93987007863966	0.00080899488875206	0.0233458969050706	CPZ	4	8592660	8619759	+	3447	protein_coding	carboxypeptidase Z [Source:HGNC Symbol;Acc:HGNC:2333]	-	6	84	6	2	2	2	0.13111962171941	1.45002089071111	0.124746830170292	0.0343839233291321	0.0421588613762022	0.0355226365916759
ENSG00000150907	3.35372316446962	33.5558379516683	8.50859347213085	0	1.0783218265196	0	15.1393848627562	0.359440608839866	5.48130381948525	0.000813984850643191	0.0234482479936169	FOXO1	13	40469953	40666597	-	6232	protein_coding	forkhead box O1 [Source:HGNC Symbol;Acc:HGNC:3819]	Fork	3	38	8	0	1	0	0.0362619813917528	0.362820993777672	0.0919987855363704	0	0.0116593064155784	0
ENSG00000058866	55.8953860744937	4.41524183574582	12.7628902081963	142.472146426459	122.928688223234	145.373316534398	24.3578393728119	136.924717061364	-2.50146528295751	0.000821669765383649	0.0236170155913925	DGKG	3	186105668	186362237	-	10978	protein_coding	diacylglycerol kinase gamma [Source:HGNC Symbol;Acc:HGNC:2853]	-	50	5	12	162	114	160	0.343087186544913	0.0271008576150201	0.0783389184909811	0.874497365727544	0.754539162355149	0.89230481567868
ENSG00000100628	23.4760621512874	38.8541281545632	2.12714836803271	0	0	1.81716645667998	21.4857795579611	0.605722152226659	5.11121349966637	0.000822750712422488	0.0236170155913925	ASB2	14	93934153	93976791	-	5040	protein_coding	ankyrin repeat and SOCS box containing 2 [Source:HGNC Symbol;Acc:HGNC:16012]	-	21	44	2	0	0	2	0.313867594490838	0.519467518075333	0.0284393071162034	0	0	0.0242949460975212
ENSG00000164176	1736.11069147378	4433.78585145595	1529.41967661552	1146.8128329636	694.43925627862	614.202262357832	2566.43873984842	818.484783866683	1.64877299757657	0.000829920900940999	0.0237808198899266	EDIL3	5	83940554	84384793	-	5738	protein_coding	EGF like repeats and discoidin domains 3 [Source:HGNC Symbol;Acc:HGNC:3173]	-	1553	5021	1438	1304	644	676	20.3877186857137	52.0674050889266	17.9604781379249	13.46740017123	8.15502851912401	7.21277911747112
ENSG00000136689	4.4716308859595	2.64914510144749	0	17.5891538798098	25.8797238364703	16.3544981101198	2.37359199580233	19.9411252754666	-3.07323029761925	0.000856266239369801	0.0244925309701429	IL1RN	2	113107214	113134016	+	3256	protein_coding	interleukin 1 receptor antagonist [Source:HGNC Symbol;Acc:HGNC:6000]	-	4	3	0	20	24	18	0.0925408141004928	0.0548243024995744	0	0.364009163745449	0.535583274559345	0.338457848582175
ENSG00000174804	543.303152644079	1000.49379998	1011.45904899956	428.295896973368	378.490961108378	349.804542910895	851.752000541213	385.530466997547	1.14383847712785	0.0008602586684557	0.0245634843346217	FZD4	11	86945679	86955391	-	7383	protein_coding	frizzled class receptor 4 [Source:HGNC Symbol;Acc:HGNC:4042]	-	486	1133	951	487	351	385	4.95862335384144	9.13131443800849	9.23139215632179	3.90897425636309	3.45441418816761	3.19259876795545
ENSG00000206538	2082.66208513564	7376.98605916412	6245.30760854405	1580.38547610091	1823.44220864464	1906.2076130573	5234.98525094794	1770.01176593428	1.56450058048584	0.000862584952670588	0.0245866977649808	VGLL3	3	86876388	86991119	-	12714	protein_coding	vestigial like family member 3 [Source:HGNC Symbol;Acc:HGNC:24327]	-	1863	8354	5872	1797	1691	2098	11.0379486273984	39.0974578772268	33.0996492601536	8.37592128900371	9.66410324925017	10.1027535173628
ENSG00000213694	1073.19141263028	4295.14725781354	1474.11381904667	727.311512930134	646.993095911758	682.346004483331	2280.81749649683	685.550204441741	1.73437786327681	0.000864474358244601	0.0245973991215412	S1PR3	9	88990863	89005010	+	13578	protein_coding	sphingosine-1-phosphate receptor 3 [Source:HGNC Symbol;Acc:HGNC:3167]	-	960	4864	1386	827	600	751	5.32590173594706	21.3154260901807	7.31554991537089	3.60941170764227	3.21081739204085	3.38626243839157
ENSG00000051620	399.093056571885	231.358672193081	154.218256682372	672.785135902724	644.836452258719	652.362757948111	261.556661815779	656.661448703185	-1.32883227771593	0.000879045771235679	0.0249682808483673	HEBP2	6	138403531	138422197	+	10356	protein_coding	heme binding protein 2 [Source:HGNC Symbol;Acc:HGNC:15716]	-	357	262	145	765	598	718	2.59677245036452	1.50537779650821	1.00344948051957	4.37760035449843	4.19574709868356	4.244718392334
ENSG00000110651	8919.78570976771	21900.4825536664	10313.4788624066	5214.30466766961	5967.43298795945	4981.76184098816	13711.2490419469	5387.83316553907	1.34763361187566	0.000884866691517764	0.0250668049173186	CD81	11	2376177	2397419	+	7394	protein_coding	CD81 molecule [Source:HGNC Symbol;Acc:HGNC:1701]	-	7979	24801	9697	5929	5534	5483	81.2880563627503	199.58412882547	93.9891022432617	47.5191563463151	54.3825877492762	45.3999401434712
ENSG00000164776	12.2969849363886	460.068199284715	32.9707997045071	15.8302384918288	5.39160913259798	21.8059974801597	168.445327975203	14.3426150348622	3.55095683397774	0.000885600173726896	0.0250668049173186	PHKG1	7	56080283	56092996	-	2762	protein_coding	phosphorylase kinase catalytic subunit gamma 1 [Source:HGNC Symbol;Acc:HGNC:8930]	-	11	521	31	18	5	24	0.300003783293198	11.2240684259013	0.804373161447433	0.386202915800023	0.13153656332709	0.531990709622767
ENSG00000248587	17.886523543838	13.2457255072375	15.9536127602454	35.1783077596196	56.072734979019	51.7892440153793	15.6952872704403	47.6800955846726	-1.60632900998287	0.000889405197093668	0.0251307238907493	GDNF-AS1	5	37811589	37953827	+	9873	antisense	GDNF antisense RNA 1 [Source:HGNC Symbol;Acc:HGNC:43592]	-	16	15	15	40	52	57	0.122075515329162	0.0904020707680616	0.108883400080268	0.240091935005608	0.382696391599108	0.353461567654
ENSG00000125968	2329.7196915849	5632.96553404452	2866.33242592408	1696.47389170765	1059.99035546876	1387.40658967516	3609.67255051783	1381.29027895053	1.38585053772689	0.00089494194629196	0.0252291034812982	ID1	20	31605283	31606515	+	1233	protein_coding	inhibitor of DNA binding 1, HLH protein [Source:HGNC Symbol;Acc:HGNC:5360]	bHLH	2084	6379	2695	1929	983	1527	127.318747818765	307.840518707602	156.644533940782	92.7119826387813	57.9282757688503	75.8215120690231
ENSG00000068724	1125.7330755403	2170.53288645265	1426.25298076593	720.275851378211	727.867232900728	762.30132857725	1574.17298091963	736.814804285396	1.09553594016713	0.000895992657641968	0.0252291034812982	TTC7A	2	46916157	47076137	+	6949	protein_coding	tetratricopeptide repeat domain 7A [Source:HGNC Symbol;Acc:HGNC:19750]	-	1007	2458	1341	819	675	839	10.9160339957614	21.0472724771485	13.8301222224678	6.98438719693549	7.05799947730206	7.39190079652714
ENSG00000182263	27.9476930372469	6.18133857004415	11.6993160241799	0.879457693990489	1.0783218265196	0	15.276115877157	0.652593173503362	4.57574589343896	0.000901567898936162	0.0253421689515845	FIGN	2	163593396	163736012	-	9942	protein_coding	fidgetin, microtubule severing factor [Source:HGNC Symbol;Acc:HGNC:13285]	-	25	7	11	1	1	0	0.189419187984815	0.0418948401585966	0.0792936625690161	0.00596064090301339	0.00730846887767898	0
ENSG00000124882	849.609868332305	173.077479961236	507.324885775802	2911.88442480251	1562.4883266269	1281.10235195938	510.004078023114	1918.4917011296	-1.91205272097533	0.000905638315536447	0.0254126178109165	EREG	4	74365143	74388751	+	5717	protein_coding	epiregulin [Source:HGNC Symbol;Acc:HGNC:3443]	-	760	196	477	3311	1449	1410	10.0138970150654	2.03997166765602	5.97956703270266	34.3208239882876	18.4162140451549	15.0996680905566
ENSG00000114859	63.7207401249229	53.865950396099	63.8144510409814	136.315942568526	108.910504478479	134.470317794318	60.4670471873344	126.565588280441	-1.06935490641956	0.000907585610474451	0.0254233507127214	CLCN2	3	184346185	184361651	-	8523	protein_coding	chloride voltage-gated channel 2 [Source:HGNC Symbol;Acc:HGNC:2020]	-	57	61	60	155	101	148	0.503779032340099	0.425866622286968	0.504519915049859	1.07771996221432	0.861051338234229	1.06312836988519
ENSG00000104951	82.7251713902508	98.0183687535573	25.5257804163926	11.4329500218764	22.6447583569115	15.4459148817798	68.7564401867335	16.5078744201892	2.06706107372522	0.000915438368040765	0.0255991861713568	IL4I1	19	49889654	49929539	-	2563	protein_coding	interleukin 4 induced 1 [Source:HGNC Symbol;Acc:HGNC:19094]	-	74	111	24	13	21	17	2.17490771679957	2.57697751491562	0.671092194454928	0.300580957530577	0.59534793180631	0.406084857907845
ENSG00000221869	175.51151227391	1568.29390005692	318.008681020891	109.052754054821	168.218204937057	124.475902282578	687.271364450572	133.915620424819	2.36055216495866	0.000920631416570888	0.0256702079945034	CEBPD	8	47736909	47739086	-	2178	protein_coding	CCAAT enhancer binding protein delta [Source:HGNC Symbol;Acc:HGNC:1835]	C/EBP	157	1776	299	124	156	137	5.42999584959356	48.5200614929567	9.83859004863036	3.37388695608913	5.20435464773828	3.85105013347485
ENSG00000050405	3634.31800256358	11328.6275021566	7559.88529998826	2972.56700568785	2841.37801287914	2556.75320454873	7507.61026823616	2790.23274103857	1.42802581210822	0.000921138133858282	0.0256702079945034	LIMA1	12	50175788	50283546	-	6317	protein_coding	LIM domain and actin binding 1 [Source:HGNC Symbol;Acc:HGNC:24636]	-	3251	12829	7108	3380	2635	2814	38.767144518843	120.84207800926	80.6410351993943	31.7082695075551	30.3088810556064	27.2727980627561
ENSG00000149591	3995.40219660481	3127.75731644234	8468.17765313823	1427.35983734656	2402.50102948566	1766.28579589294	5197.11238872846	1865.38222090839	1.47829887415572	0.000946403556569547	0.026329141410249	TAGLN	11	117199321	117204782	+	3917	protein_coding	transgelin [Source:HGNC Symbol;Acc:HGNC:11553]	-	3574	3542	7962	1623	2228	1944	68.731955029477	53.8060662327097	145.6760488673	24.5545322658011	41.3296545857643	30.3849950314589
ENSG00000138448	5880.19461503674	9096.28123000354	6592.03279253338	2925.95574790636	4363.96843192481	3250.91079100048	7189.50287919122	3513.61165694388	1.03308047067225	0.000958745069888389	0.0266268908555156	ITGAV	2	186590065	186680901	+	8211	protein_coding	integrin subunit alpha V [Source:HGNC Symbol;Acc:HGNC:6150]	-	5260	10301	6198	3327	4047	3578	48.2555658610686	74.6482432507883	54.0972354494819	24.0117308258147	35.812720474228	26.6784605023829
ENSG00000130518	19.0044312653279	626.964340675907	47.8608382807361	21.9864423497622	23.7230801834311	27.2574968501996	231.276536740657	24.3223397944643	3.25031129500296	0.000981429920274845	0.027210395758883	IQCN	19	18257097	18274509	-	9154	protein_coding	IQ motif containing N [Source:HGNC Symbol;Acc:HGNC:29350]	-	17	710	45	25	22	30	0.13989291954584	4.61512743232162	0.352306907032714	0.161843707280312	0.174627217260373	0.200644300302884
ENSG00000116984	978.169256303641	1297.19805134212	1297.56050449996	663.111101268829	676.107785227787	678.711671569971	1190.97593738191	672.643519355529	0.824482528879119	0.000983622357809988	0.0272247230789419	MTR	1	236795281	236903981	+	11374	protein_coding	5-methyltetrahydrofolate-homocysteine methyltransferase [Source:HGNC Symbol;Acc:HGNC:7468]	-	875	1469	1220	754	627	747	5.79498811702796	7.68501692781269	7.68716421646349	3.92848264996926	4.00547917037467	4.02090542745013
ENSG00000141655	1.11790772148987	0	1.06357418401636	26.3837308197147	4.31328730607839	18.1716645667998	0.727160635168744	16.2895608975309	-4.56628907533754	0.000989964979103433	0.0273536751964175	TNFRSF11A	18	62325287	62391292	+	8999	protein_coding	TNF receptor superfamily member 11a [Source:HGNC Symbol;Acc:HGNC:11908]	-	1	0	1	30	4	20	0.00837073260115581	0	0.0079638908693002	0.197557590369238	0.0322972764004376	0.136066816681305
ENSG00000169436	3.35372316446962	30.9066928502208	2.12714836803271	0	0	0	12.1291881275744	0	6.12287542607565	0.00099980735239122	0.0275787267475385	COL22A1	8	138588235	138914006	-	7830	protein_coding	collagen type XXII alpha 1 chain [Source:HGNC Symbol;Acc:HGNC:22989]	-	3	35	2	0	0	0	0.0288613879991575	0.265976054186952	0.0183057609023838	0	0	0
ENSG00000147481	4.4716308859595	43.2693699903091	3.19072255204907	0	0	0.908583228339988	16.9772411427725	0.302861076113329	5.6458382550239	0.00100267640932007	0.0276109891902088	SNTG1	8	49909789	50796691	+	10599	protein_coding	syntrophin gamma 1 [Source:HGNC Symbol;Acc:HGNC:13740]	-	4	49	3	0	0	1	0.02842842633373	0.275085338805299	0.0202850421547785	0	0	0.00577632457455924
ENSG00000164125	3577.3047087676	3570.16454838407	2467.49210691795	1955.91391143485	1285.35961721136	1523.69407392616	3204.98712135654	1588.32253419079	1.01267254526936	0.00100666190932161	0.0276738342483049	FAM198B	4	158124474	158173318	-	7880	protein_coding	family with sequence similarity 198 member B [Source:HGNC Symbol;Acc:HGNC:25312]	-	3200	4043	2320	2224	1192	1677	30.5901411889548	30.529084462725	21.0999448127121	16.7253526258447	10.9913287712698	13.0293672596407
ENSG00000091622	19.0044312653279	9.71353203864081	25.5257804163926	72.9949886012106	38.8195857547055	75.412407952219	18.0812479067871	62.4089941027117	-1.79996235389079	0.00101126550093632	0.0277534300569467	PITPNM3	17	6451264	6556494	-	10609	protein_coding	PITPNM family member 3 [Source:HGNC Symbol;Acc:HGNC:21043]	-	17	11	24	83	36	83	0.1207069267153	0.0616956426406748	0.162127372456215	0.463628751455746	0.246563173998288	0.478983026275571
ENSG00000122694	363.320009484209	720.567467593718	536.041388744244	206.672558087765	290.068571333772	211.699892203217	539.97628860739	236.147007208251	1.19484148401125	0.00102282981577215	0.0280141384480151	GLIPR2	9	36136536	36163913	+	3055	protein_coding	GLI pathogenesis related 2 [Source:HGNC Symbol;Acc:HGNC:18007]	-	325	816	504	235	269	233	8.01364071040438	15.8933409726033	11.8233044786081	4.55851475828916	6.39795566269294	4.66940116223258
ENSG00000164035	84.9609868332305	145.702980579612	115.929586057783	49.2496308634674	34.5062984486271	55.4235769287393	115.531184490209	46.3931687469446	1.31482888692312	0.00102421359254761	0.0280141384480151	EMCN	4	100395341	100880126	-	5243	protein_coding	endomucin [Source:HGNC Symbol;Acc:HGNC:16041]	-	76	165	109	56	32	61	1.09192159517698	1.87257983818878	1.48993112315063	0.632957990470057	0.443476163002156	0.712305762752424
ENSG00000136237	2.23581544297975	0	0	29.0221039016861	10.783218265196	9.08583228339988	0.745271814326583	16.2970514834273	-4.5534998048267	0.00103365555769668	0.0282248770519295	RAPGEF5	7	22118238	22357144	-	10245	protein_coding	Rap guanine nucleotide exchange factor 5 [Source:HGNC Symbol;Acc:HGNC:16862]	-	2	0	0	33	10	10	0.014705363138663	0	0	0.190883634095271	0.070923179679731	0.059759164632263
ENSG00000145632	1977.57875931559	1699.86810676214	2801.45440069908	712.360732132296	1134.39456149862	1129.36895282661	2159.63375559227	992.041415485839	1.12241051830088	0.00103661930489241	0.0282583118231324	PLK2	5	58453982	58460260	-	4768	protein_coding	polo like kinase 2 [Source:HGNC Symbol;Acc:HGNC:19699]	-	1769	1925	2634	810	1052	1243	27.9479081201825	24.0231937364956	39.5912374284985	10.0673574674465	16.0317028221775	15.9606789760972
ENSG00000141458	1736.11069147378	993.42941304281	1071.01920330447	2267.24193510748	2910.39060977639	2810.24792525558	1266.85310260702	2662.62682337982	-1.07184442974672	0.00104812217223729	0.0285240216622098	NPC1	18	23506184	23586898	-	10102	protein_coding	NPC intracellular cholesterol transporter 1 [Source:HGNC Symbol;Acc:HGNC:7897]	-	1553	1125	1007	2578	2699	3093	11.5803533774129	6.6264574690141	7.14400349538333	15.1231502285986	19.4131352874189	18.7451550252104
ENSG00000135679	1203.9866160446	664.935420463321	1393.28218106143	469.630408590921	537.004269606759	443.388615429914	1087.40140585645	483.341097875865	1.16961370122777	0.00105593972995396	0.0286887170444179	MDM2	12	68808176	68850686	+	13284	protein_coding	MDM2 proto-oncogene [Source:HGNC Symbol;Acc:HGNC:6973]	-	1077	753	1310	534	498	488	6.10723395242336	3.37289146067391	7.06743756790203	2.38220486691082	2.72395943960994	2.24909311298462
ENSG00000090924	822.780083016548	863.621303071883	1240.12749856307	546.143227968094	470.148316362544	508.806607870393	975.509628217168	508.366050733677	0.939950313226998	0.00106775443649429	0.0289612793484519	PLEKHG2	19	39412585	39428415	+	9200	protein_coding	pleckstrin homology and RhoGEF domain containing G2 [Source:HGNC Symbol;Acc:HGNC:29515]	-	736	978	1166	621	436	560	6.02625781422409	6.32538965586829	9.08302009626986	4.00009670039874	3.44348997235887	3.7266334709589
ENSG00000108381	25.7118775942671	167.779189758341	41.4793931766379	12.3124077158668	11.8615400917156	19.0802477951398	78.3234868430821	14.4180652009074	2.44355062900766	0.00107512047976872	0.0290649092858234	ASPA	17	3472374	3503419	+	5854	protein_coding	aspartoacylase [Source:HGNC Symbol;Acc:HGNC:756]	-	23	190	39	14	11	21	0.295959877278686	1.93124396414627	0.477453895350268	0.141723554152482	0.136533784318539	0.219625648698466
ENSG00000050165	166.568250501991	157.182609352551	157.408979234421	267.355138973109	328.888157088477	278.026467872036	160.386613029654	291.423254644541	-0.861071856396219	0.00107515298090601	0.0290649092858234	DKK3	11	11963106	12009769	-	5059	protein_coding	dickkopf WNT signaling pathway inhibitor 3 [Source:HGNC Symbol;Acc:HGNC:2893]	-	149	178	148	304	305	306	2.21860153765416	2.09358973124289	2.09660485907476	3.56102991199027	4.38061736755777	3.70316640338417
ENSG00000070087	3215.10260700488	1190.34919891707	2947.16406390932	7478.02877200113	5294.56016821122	6420.04909145036	2450.87195661043	6397.54601055424	-1.38441055984211	0.00108466718507178	0.0292734015878094	PFN2	3	149964904	150050788	-	3709	protein_coding	profilin 2 [Source:HGNC Symbol;Acc:HGNC:8882]	-	2876	1348	2771	8503	4910	7066	58.4103446808725	21.6256572489667	53.5425738603071	135.857013444736	96.1888692712463	116.636178106016
ENSG00000114107	108.437048984518	117.445432830839	116.993160241799	323.6404313885	166.061561284018	284.386550470416	114.291880685719	258.029514380978	-1.17585952492376	0.0011026358287376	0.0296939350209066	CEP70	3	138494344	138594538	-	4420	protein_coding	centrosomal protein 70 [Source:HGNC Symbol;Acc:HGNC:29972]	-	97	133	110	368	154	313	1.65313067867573	1.79046414395443	1.78356921552298	4.93392185603062	2.53162054923308	4.33549359363819
ENSG00000180263	128.559387971336	123.626771400883	103.166695849587	43.093427005534	67.9342750707346	47.2463278736794	118.450951740602	52.758009983316	1.17200265240568	0.00110390452099634	0.0296939350209066	FGD6	12	95076749	95217482	-	10044	protein_coding	FYVE, RhoGEF and PH domain containing 6 [Source:HGNC Symbol;Acc:HGNC:21740]	-	115	140	97	49	63	52	0.862479650333247	0.829387695851786	0.692125072828032	0.289105326665691	0.455757690925799	0.316966321845796
ENSG00000184110	233.642713791384	194.270640772816	276.529287844253	389.599758437787	455.05181079127	682.346004483331	234.814214136151	508.999191237463	-1.11700912836955	0.00112886697385419	0.0302756372789735	EIF3C	16	28688558	28735730	+	6982	protein_coding	eukaryotic translation initiation factor 3 subunit C [Source:HGNC Symbol;Acc:HGNC:3279]	-	209	220	260	443	422	751	2.25488377823839	1.87490424742171	2.66878172766205	3.76002384603083	4.39170102829494	6.58531529482681
ENSG00000171150	1677.9794899563	2444.27788026889	1550.69116029585	970.9212941655	1072.930217387	848.616735269549	1890.98284350701	964.156082274016	0.972177729560119	0.00112925685917757	0.0302756372789735	SOCS5	2	46698952	46780245	+	7598	protein_coding	suppressor of cytokine signaling 5 [Source:HGNC Symbol;Acc:HGNC:16852]	-	1501	2768	1458	1104	995	934	14.8812400946801	21.6771934413479	13.7523775512069	8.61066120175916	9.51533213924388	7.52599746391336
ENSG00000150347	1046.36162731452	3268.16200681906	2131.40266476878	767.766566853697	914.416908888618	716.872167160251	2148.64209963412	799.685214300855	1.42622799779982	0.00113467886362395	0.0303708854980202	ARID5B	10	61901300	62096944	+	9144	protein_coding	AT-rich interaction domain 5B [Source:HGNC Symbol;Acc:HGNC:17362]	ARID	936	3701	2004	873	848	789	7.71076295127099	24.0834734981705	15.7065590640197	5.65776290374275	6.73844666988605	5.28271603529959
ENSG00000090006	172.157789109441	2025.71295424018	464.781918415148	217.226050415651	144.495124753626	144.464733306058	887.550887254924	168.728636158445	2.39526730072159	0.00115244484621894	0.0307956766719064	LTBP4	19	40592883	40629818	+	8108	protein_coding	latent transforming growth factor beta binding protein 4 [Source:HGNC Symbol;Acc:HGNC:6717]	-	154	2294	437	247	134	159	1.4307531194353	16.8351089041762	3.86266681902415	1.80530228032394	1.20085679279385	1.20060421834667
ENSG00000170396	127.441480249846	170.428334859789	76.5773412491777	58.0442078033723	38.8195857547055	42.7034117319794	124.815718786271	46.5224017633524	1.42319216309994	0.00116340554666331	0.0310375203885696	ZNF804A	2	184598366	184939492	+	4694	protein_coding	zinc finger protein 804A [Source:HGNC Symbol;Acc:HGNC:21711]	-	114	193	72	66	36	47	1.82944554436927	2.44652963252042	1.09928161124072	0.833235121988091	0.557262188527448	0.613015214271498
ENSG00000170458	8.943261771919	113.030190995093	34.0343738885234	6.15620385793342	6.46993095911758	9.08583228339988	52.0026088851785	7.23732236681696	2.84836727755065	0.00116552618538415	0.0310431212031743	CD14	5	140631728	140633701	-	1886	protein_coding	CD14 molecule [Source:HGNC Symbol;Acc:HGNC:1628]	-	8	128	32	7	6	10	0.319525865017184	4.03835540900365	1.21598394795898	0.219949545601439	0.231158422847989	0.324619640327431
ENSG00000005108	10.0611694934089	48.567660193204	10.6357418401636	2.63837308197147	3.23496547955879	1.81716645667998	23.0881905089255	2.56350167273674	3.18919389653005	0.00116848833729524	0.0310710802226445	THSD7A	7	11370357	11832198	-	10929	protein_coding	thrombospondin type 1 domain containing 7A [Source:HGNC Symbol;Acc:HGNC:22207]	-	9	55	10	3	3	2	0.0620325742611593	0.299446002733516	0.0655751248356048	0.0162670029804444	0.0199453191276103	0.0112038181289694
ENSG00000143162	614.849246819431	1299.84719644357	554.122149872522	312.207481366624	380.647604761418	281.660800785396	822.939531045174	324.838628971146	1.34198857774321	0.00117141144475188	0.0310979113445813	CREG1	1	167529117	167553805	-	3286	protein_coding	cellular repressor of E1A stimulated genes 1 [Source:HGNC Symbol;Acc:HGNC:2351]	-	550	1472	521	355	353	310	12.6081930836247	26.6548662403774	11.3629139071837	6.40217456162644	7.80561824297176	5.77577963827862
ENSG00000267248	3.35372316446962	2.64914510144749	2.12714836803271	23.7453577377432	9.70489643867637	22.7145807084997	2.71000554464994	18.7216116283064	-2.79853769608539	0.00117509491030985	0.0311448075168093	AC025048.2	17	60126535	60135644	-	1566	processed_transcript	uncharacterized LOC100996660 [Source:NCBI gene;Acc:100996660]	-	3	3	2	27	9	25	0.144306939995788	0.113989737508694	0.091528804511919	1.02173606651309	0.417590790700485	0.977382888980737
ENSG00000109321	48.0700320240646	3.53219346859666	11.6993160241799	111.691127136792	118.615400917156	111.755737085819	21.1005138389471	114.020755046589	-2.44568605601878	0.0011806720600048	0.031241659542179	AREG	4	74445134	74455009	+	1648	protein_coding	amphiregulin [Source:HGNC Symbol;Acc:HGNC:651]	-	43	4	11	127	110	123	1.96548153831641	0.144423890727034	0.478360190085654	4.56681302544624	4.84993187743161	4.56945478907019
ENSG00000107562	13156.6559742143	43248.1768294975	32053.998757885	11542.0027759312	10321.6965234456	10835.7635811827	29486.2771871989	10899.8209601865	1.43574736898434	0.00118278569407519	0.0312466978400643	CXCL12	10	44370165	44386493	-	6077	protein_coding	C-X-C motif chemokine ligand 12 [Source:HGNC Symbol;Acc:HGNC:10672]	-	11769	48976	30138	13124	9572	11926	145.884129125398	479.546065915067	355.422358306353	127.980470617283	114.449424790818	120.149522534273
ENSG00000137491	2.23581544297975	0	0	27.2631885137052	5.39160913259798	17.2630813384598	0.745271814326583	16.639292994921	-4.58258058114107	0.00118535026112569	0.0312636131371901	SLCO2B1	11	75100563	75206549	+	10351	protein_coding	solute carrier organic anion transporter family member 2B1 [Source:HGNC Symbol;Acc:HGNC:10962]	-	2	0	0	31	5	19	0.0145547720370594	0	0	0.177478644342627	0.0350984434266662	0.112379675311498
ENSG00000152402	31.3014162017165	521.881584985156	82.9587863532758	29.9015615956766	23.7230801834311	40.8862452752995	212.047262513383	31.5036290181357	2.75102406220355	0.00121697420282244	0.0320456724039809	GUCY1A2	11	106674012	107018524	-	16361	protein_coding	guanylate cyclase 1 soluble subunit alpha 2 [Source:HGNC Symbol;Acc:HGNC:4684]	-	28	591	78	34	22	45	0.128915728560506	2.14938341182734	0.341668003591525	0.12315038953388	0.0977041468615279	0.168391106134032
ENSG00000231993	2.23581544297975	8.83048367149165	15.9536127602454	0	0	0	9.00663729157225	0	5.68680040466482	0.00122358703494232	1	EP300-AS1	22	41174591	41197456	-	457	antisense	EP300 antisense RNA 1 [Source:HGNC Symbol;Acc:HGNC:50504]	-	2	10	15	0	0	0	0.329663994213572	1.30202719867698	2.35231030414111	0	0	0
ENSG00000023909	1124.61516781881	370.880314202649	733.866186971286	1897.86970363148	2177.13176774307	1755.38279715286	743.120556330917	1943.46142284247	-1.38749659305197	0.00123005291627064	0.03233765328584	GCLM	1	93885205	93909456	-	5420	protein_coding	glutamate-cysteine ligase modifier subunit [Source:HGNC Symbol;Acc:HGNC:4312]	-	1006	420	690	2158	2019	1932	13.9815852424111	4.61090591354355	9.12366553757462	23.5949396732554	27.0668174018127	21.8234956398959
ENSG00000187173	7.82535405042912	0	0	14.9507807978383	67.9342750707346	27.2574968501996	2.60845135014304	36.7141842395908	-3.85858048864937	0.00124031544091775	0.0325547737780141	LCE2A	1	152698364	152699442	+	592	protein_coding	late cornified envelope 2A [Source:HGNC Symbol;Acc:HGNC:29469]	-	7	0	0	17	63	30	0.890705335717243	0	0	1.70174284050997	7.73248352645054	3.10253027866994
ENSG00000112619	24.5939698727772	76.8252079419773	13.8264643922126	5.27674616394293	4.31328730607839	9.08583228339988	38.4152140689891	6.22528858447373	2.62491618487182	0.00124907848689742	0.0326766795526441	PRPH2	6	42696600	42722574	-	2976	protein_coding	peripherin 2 [Source:HGNC Symbol;Acc:HGNC:9942]	-	22	87	13	6	4	10	0.556861861193423	1.73949258710343	0.313061727529174	0.119477201326127	0.0976623623412426	0.2057233338903
ENSG00000153291	3.35372316446962	57.3981438646957	11.6993160241799	2.63837308197147	0	0	24.1503943511151	0.879457693990489	4.72825848407598	0.00124946159207842	0.0326766795526441	SLC25A27	6	46652915	46678193	+	3288	protein_coding	solute carrier family 25 member 27 [Source:HGNC Symbol;Acc:HGNC:21065]	-	3	65	11	3	0	0	0.0687301301804755	1.17629920732055	0.239762041746094	0.0540699743227729	0	0
ENSG00000026103	1056.42279680793	943.095656115308	1395.40932942946	443.246677771206	639.444843126121	626.013844326252	1131.64259411757	569.568455074526	0.990646915017235	0.00125099370232933	0.0326766795526441	FAS	10	88990582	89015785	+	4253	protein_coding	Fas cell surface death receptor [Source:HGNC Symbol;Acc:HGNC:11920]	-	945	1068	1312	504	593	689	16.7376370633722	14.9421167886543	22.1084351657363	7.02266369534695	10.131166933002	9.91837032922739
ENSG00000241404	15.6507081008582	45.9185150917566	114.866011873767	5.27674616394293	7.54825278563718	16.3544981101198	58.8117450221271	9.72649901989997	2.59379093361598	0.00125523524886024	0.032734842838254	EGFL8	6	32164583	32168281	+	2621	protein_coding	EGF like domain multiple 8 [Source:HGNC Symbol;Acc:HGNC:13944]	-	14	52	108	6	7	18	0.402363646504852	1.18051790726287	2.953087304367	0.135659729548476	0.194057834060737	0.420457365503076
ENSG00000142798	7161.31686386414	18934.3230884124	24890.8266285348	6457.85784697216	4854.60486299122	6696.25839286571	16995.4888602704	6002.90703427637	1.5014084453691	0.00127300019069939	0.0331015547140471	HSPG2	1	21822245	21937297	-	18104	protein_coding	heparan sulfate proteoglycan 2 [Source:HGNC Symbol;Acc:HGNC:5273]	-	6406	21442	23403	7343	4502	7370	26.6544738441225	70.4736892823275	92.6438391068316	24.0361942284316	18.0688748737099	24.923522807203
ENSG00000170430	231.406898348404	221.64514015444	138.264643922126	74.7539039891916	89.5007116011265	102.669904802419	197.105560808324	88.9748401309123	1.14818956271067	0.00127337180379636	0.0331015547140471	MGMT	10	129467184	129768007	+	3557	protein_coding	O-6-methylguanine-DNA methyltransferase [Source:HGNC Symbol;Acc:HGNC:7059]	-	207	251	130	85	83	113	4.38373407205646	4.19880893670623	2.61926258399444	1.41612561369399	1.6954867020794	1.94496172356765
ENSG00000116138	450.51681176042	418.564926028704	380.759557877856	802.065416919326	667.48121061563	685.980337396691	416.613765222326	718.508988310549	-0.786633018505206	0.00127706376189235	0.0331444967084105	DNAJC16	1	15526813	15592379	+	8563	protein_coding	DnaJ heat shock protein family (Hsp40) member C16 [Source:HGNC Symbol;Acc:HGNC:29157]	-	403	474	358	912	619	755	3.5451680181191	3.29373499618137	2.99624025551256	6.31154396523138	5.2524855428222	5.39805727492045
ENSG00000172638	4202.21512508044	6054.17960517467	4936.04778801991	2699.05566285681	3016.06614877531	2845.68267116084	5064.14750609167	2853.60149426432	0.827663726284198	0.00128434108909323	0.0332802068173807	EFEMP2	11	65866441	65873592	-	5397	protein_coding	EGF containing fibulin extracellular matrix protein 2 [Source:HGNC Symbol;Acc:HGNC:3219]	-	3759	6856	4641	3069	2797	3132	52.4659605421261	75.5883120748033	61.6280891795953	33.6985479546901	37.6565222969299	35.5292316781804
ENSG00000065809	252.647145056712	201.33502771001	332.89871959712	472.268781672893	516.516154902887	566.955934484153	262.293630787947	518.580290353311	-0.984435019552228	0.00129364562085945	0.033467930576598	FAM107B	10	14518557	14774897	-	7019	protein_coding	family with sequence similarity 107 member B [Source:HGNC Symbol;Acc:HGNC:23726]	-	226	228	313	537	479	624	2.42544213209618	1.93283980614542	3.19586663071329	4.53383552181459	4.95861547823375	5.44284325964242
ENSG00000251271	5.58953860744937	10.59658040579	92.530954009423	0.879457693990489	1.0783218265196	5.45149937003993	36.2390243408875	2.46975963018334	3.86217393524696	0.001301132089312	0.0335606360496039	ALG1L7P	4	3935447	3942519	+	768	unprocessed_pseudogene	asparagine-linked glycosylation 1-like 7, pseudogene [Source:HGNC Symbol;Acc:HGNC:44376]	-	5	12	87	1	1	6	0.490418116391935	0.929728796555283	8.11853345332869	0.0771623591897905	0.0946104135180787	0.478306751294948
ENSG00000244480	4.4716308859595	37.9710797874141	10.6357418401636	0.879457693990489	0	1.81716645667998	17.6928175045124	0.898874716890155	4.26055935216302	0.00130136029490063	0.0335606360496039	AC005154.2	7	30523143	30524535	-	1393	transcribed_processed_pseudogene	pseudogene similar golgi autoantigen, golgin subfamily a, 8A GOLGA8A	-	4	43	10	1	0	2	0.216305018457433	1.83676500223987	0.514479927730313	0.0425417744851106	0	0.0879013125136445
ENSG00000122786	14785.4475244251	13069.9988821748	20224.926683255	6855.37272465586	9671.46846205426	8110.01389616273	16026.7910299516	8212.28502762429	0.964647343581733	0.00130875874428458	0.0336875893111141	CALD1	7	134744252	134970728	+	9843	protein_coding	caldesmon 1 [Source:HGNC Symbol;Acc:HGNC:1441]	-	13226	14801	19016	7795	8969	8926	101.21823358088	89.4746133028694	138.455826230493	46.9305184426732	66.2089498640579	55.5195424101915
ENSG00000160323	43.5984011381051	251.668784637512	59.560154304916	26.3837308197147	19.4097928773527	29.9832465352196	118.275780026844	25.2589234107623	2.22807721514822	0.00131043001444107	0.0336875893111141	ADAMTS13	9	133414358	133459402	+	5708	protein_coding	ADAM metallopeptidase with thrombospondin type 1 motif 13 [Source:HGNC Symbol;Acc:HGNC:1366]	-	39	285	56	30	18	33	0.514681269172082	2.97096237721941	0.70311055014692	0.311461239616814	0.229133559298164	0.353953699626815
ENSG00000119280	1691.39438261418	2257.07162643326	5568.87442750964	843.399928536879	1228.20856040582	1176.61528070028	3172.4468121857	1082.74125654766	1.5509587101921	0.00132192243086479	0.0338823744659631	C1orf198	1	230837119	230869589	-	5161	protein_coding	chromosome 1 open reading frame 198 [Source:HGNC Symbol;Acc:HGNC:25900]	-	1513	2556	5236	959	1139	1295	22.0832398588477	29.4688539925789	72.7085243930074	11.0116263304768	16.03577764886	15.3621637462993
ENSG00000264570	11.1790772148987	36.2049830531157	25.5257804163926	4.39728846995245	0	4.54291614169994	24.3032802281357	2.98006820388413	2.99603062749236	0.00132217796586573	0.0338823744659631	SNX19P3	18	14629832	14632806	-	2975	processed_pseudogene	sorting nexin 19 pseudogene 3 [Source:HGNC Symbol;Acc:HGNC:38116]	-	10	41	24	5	0	5	0.253204109841348	0.82003642425582	0.578154384668229	0.0995978014416119	0	0.102896242295384
ENSG00000228223	375.616994420598	608.420324965774	329.707997045071	173.253165716126	218.899330783478	211.699892203217	437.915105477148	201.284129567607	1.12290341364183	0.00134872141994035	0.0344604965490798	HCG11	6	26521709	26527404	+	5696	lincRNA	HLA complex group 11 [Source:HGNC Symbol;Acc:HGNC:17707]	-	336	689	310	197	203	233	4.4435187534658	7.19756338007405	3.90041901670964	2.04957097892882	2.5895614306746	2.50439265284771
ENSG00000105255	45.8342165810849	10.59658040579	3.19072255204907	138.954315650497	64.6993095911758	141.738983621038	19.873839846308	115.130869620904	-2.54306599323985	0.00134897986121836	0.0344604965490798	FSD1	19	4304600	4323843	+	3111	protein_coding	fibronectin type III and SPRY domain containing 1 [Source:HGNC Symbol;Acc:HGNC:13745]	-	41	12	3	158	60	156	0.99275381864026	0.229518391435055	0.0691099845061066	3.00970405449243	1.40136543070173	3.07001903241965
ENSG00000119698	5.58953860744937	0	1.06357418401636	26.3837308197147	14.0181837447548	21.8059974801597	2.21770426382191	20.735970681543	-3.29063093136456	0.00135490020794671	0.0345573998092782	PPP4R4	14	94146128	94279735	+	4974	protein_coding	protein phosphatase 4 regulatory subunit 4 [Source:HGNC Symbol;Acc:HGNC:23788]	-	5	0	1	30	13	24	0.0757219769579827	0	0.0144083341240114	0.357422749443662	0.189905582743164	0.295407788495794
ENSG00000138678	252.647145056712	38.8541281545632	62.750876856965	801.185959225336	397.900753985731	376.153456532755	118.084050022747	525.080056581274	-2.15515031274509	0.00136286434542769	0.03470604548615	GPAT3	4	83535914	83605875	+	3468	protein_coding	glycerol-3-phosphate acyltransferase 3 [Source:HGNC Symbol;Acc:HGNC:28157]	-	226	44	59	911	369	414	4.9089326197183	0.754935493396678	1.21924918743862	15.5670387204206	7.73120943129047	7.30865956303977
ENSG00000166710	18881.461415964	38328.7143761095	17932.9243166998	9499.02255279127	12102.0058590294	10693.1160143333	25047.7000362578	10764.714808718	1.21839734657295	0.00137105488732565	0.0348302121384131	B2M	15	44711487	44718877	+	6079	protein_coding	beta-2-microglobulin [Source:HGNC Symbol;Acc:HGNC:914]	-	16890	43405	16861	10801	11223	11769	209.293252348752	424.85807180899	198.77910780745	105.292767355759	134.145769248477	118.528803416146
ENSG00000163064	217.992005690526	381.476894608439	333.962293781136	117.847330994726	179.001423202253	118.115819684198	311.143731360034	138.321524627059	1.17239339131521	0.00137202780627712	0.0348302121384131	EN1	2	118842171	118847678	-	2886	protein_coding	engrailed homeobox 1 [Source:HGNC Symbol;Acc:HGNC:3342]	Homeobox	195	432	314	134	166	130	5.08974477552711	8.90684052916163	7.79745493240105	2.75153593518355	4.17938059549301	2.75780469215105
ENSG00000148541	22.3581544297975	187.206253835623	11.6993160241799	11.4329500218764	0	5.45149937003993	73.7545747632001	5.62814979730543	3.69829984508447	0.00138137196673583	0.0350127150445507	FAM13C	10	59246129	59363181	-	6753	protein_coding	family with sequence similarity 13 member C [Source:HGNC Symbol;Acc:HGNC:19371]	-	20	212	11	13	0	6	0.223095580268921	1.86799353052896	0.116738870614713	0.114081000170423	0	0.0543965030348764
ENSG00000075213	685.277433273293	286.107670956329	239.30419140368	1435.27495659248	924.121805327295	1033.96771385091	403.563098544434	1131.12149192356	-1.48768289231995	0.00138401826804655	0.0350251476650347	SEMA3A	7	83955777	84492724	-	9371	protein_coding	semaphorin 3A [Source:HGNC Symbol;Acc:HGNC:10723]	-	613	324	225	1632	857	1138	4.92756381405315	2.05728911806321	1.72074347827204	10.3205046539177	6.64500091000693	7.43486016653798
ENSG00000172819	945.749932380434	2947.61544954391	986.996842767179	690.374289782534	445.346914352594	451.565864484974	1626.78740823051	529.095689540034	1.62051970712051	0.00138772528993614	0.035064343367951	RARG	12	53210567	53232980	-	5127	protein_coding	retinoic acid receptor gamma [Source:HGNC Symbol;Acc:HGNC:9866]	THR-like	846	3338	928	785	413	497	12.4298179023639	38.7399692345813	12.9719184805283	9.07346266985389	5.85311281476853	5.93484733574789
ENSG00000066629	1410.79954452022	2402.77460701288	2242.01437990648	1083.49187899628	1045.97217172401	951.286640071968	2018.52951047986	1026.91689693075	0.975175713879583	0.0014057955565655	0.03546577703031	EML1	14	99737693	99942060	+	8935	protein_coding	echinoderm microtubule associated protein like 1 [Source:HGNC Symbol;Acc:HGNC:3330]	-	1262	2721	2108	1232	970	1047	10.639531843244	18.1205026913624	16.9081309110701	8.17114408156231	7.8881895528179	7.17411948310507
ENSG00000107331	1325.83855768699	2399.24241354428	1715.54515881838	858.350709334717	900.398725143863	963.098222040387	1813.54204334989	907.282552172989	0.999462584353035	0.00141106816659325	0.0355029978608736	ABCA2	9	137007227	137028922	-	11514	protein_coding	ATP binding cassette subfamily A member 2 [Source:HGNC Symbol;Acc:HGNC:32]	-	1186	2717	1613	976	835	1060	7.75918639012265	14.0410527162937	10.0398608644831	5.02331381389377	5.26939082689539	5.63632621293196
ENSG00000122420	639.443216692208	3116.2776876694	502.00701485572	388.720300743796	320.26158247632	306.192547950576	1419.24263973911	338.391477056897	2.0685662982917	0.00141164132566778	0.0355029978608736	PTGFR	1	78303884	78539749	+	4714	protein_coding	prostaglandin F receptor [Source:HGNC Symbol;Acc:HGNC:9600]	-	572	3529	472	442	297	337	9.14037831389526	44.5449357392427	7.17582720753011	5.55647556239489	4.57790769661003	4.37680102330481
ENSG00000169660	114.026587591967	709.087838820779	125.50175371393	64.2004116613057	52.8377694994602	86.3154066922989	316.205393375559	67.7845292843549	2.22226115357579	0.00141450742620543	0.0355200960642343	HEXDC	17	82418318	82442645	+	4541	protein_coding	hexosaminidase D [Source:HGNC Symbol;Acc:HGNC:26307]	-	102	803	118	73	49	95	1.69202349991978	10.5220485163112	1.86230177583665	0.952660318347592	0.784051768666007	1.28082142606179
ENSG00000105976	3721.51480483979	867.15349654048	2527.05226122286	7346.11011790256	6480.71417738278	7593.93862246562	2371.90685420105	7140.25430591698	-1.59009995303419	0.00141949530079559	0.0355903397407807	MET	7	116672390	116798386	+	7039	protein_coding	MET proto-oncogene, receptor tyrosine kinase [Source:HGNC Symbol;Acc:HGNC:7029]	-	3329	982	2376	8353	6010	8358	35.6254657329734	8.30112166584834	24.1910669334295	70.3231366796224	62.038839816327	72.6955592978217
ENSG00000129204	3.35372316446962	0.883048367149165	1.06357418401636	14.0713231038478	14.0181837447548	16.3544981101198	1.76678190521172	14.8146683195741	-3.11032181751015	0.00143336899088582	0.0358828135514975	USP6	17	5116438	5175034	+	11270	protein_coding	ubiquitin specific peptidase 6 [Source:HGNC Symbol;Acc:HGNC:12629]	-	3	1	1	16	13	18	0.0200518782638335	0.00527973762018972	0.00635909972784672	0.0841323043233492	0.0838145846108694	0.0977833855353648
ENSG00000177706	2424.74184791154	2866.37499976619	2667.44405351302	1722.85762252737	992.056080398029	1361.0576760533	2652.85363373025	1358.65712632623	0.965129634156555	0.00143573471948055	0.0358867415190777	FAM20C	7	192969	260745	+	4629	protein_coding	FAM20C, golgi associated secretory pathway kinase [Source:HGNC Symbol;Acc:HGNC:22140]	-	2169	3246	2508	1959	920	1498	35.296373944297	41.7251197043812	38.8293305818846	25.0792169689674	14.4411176874776	19.812583650961
ENSG00000182511	172.157789109441	315.248267072252	148.90038576229	96.7403463389538	57.1510568055386	90.8583228339988	212.102147314661	81.5832419928304	1.37772720182594	0.00145447516415669	0.0362993210323406	FES	15	90883695	90895776	+	4237	protein_coding	FES proto-oncogene, tyrosine kinase [Source:HGNC Symbol;Acc:HGNC:3657]	-	154	357	140	110	53	100	2.73791510322902	5.01355759822873	2.36804048869402	1.53851217945563	0.908903061562397	1.44496729208764
ENSG00000111335	315.249977460145	1053.47670200895	177.616888730732	128.400823322611	118.615400917156	153.550565589458	515.44785606661	133.522263276408	1.94923890911208	0.00146135002051808	0.0364149597904253	OAS2	12	112978395	113011723	+	6264	protein_coding	2'-5'-oligoadenylate synthetase 2 [Source:HGNC Symbol;Acc:HGNC:8087]	-	282	1193	167	146	110	169	3.39121308990101	11.3324797373226	1.91066379418631	1.38123579361955	1.27597186047371	1.65177708237745
ENSG00000065150	11531.2181471681	11952.9426977311	20106.8699488292	6048.91001926658	8107.90181360085	6813.46562932157	14530.3435979095	6990.09248739633	1.05570272349184	0.00146719111071211	0.0365045236994482	IPO5	13	97953658	98024297	+	9671	protein_coding	importin 5 [Source:HGNC Symbol;Acc:HGNC:6402]	-	10315	13536	18905	6878	7519	7499	80.3443921953799	83.2827810330915	140.09571446595	42.1461109086617	56.4922486835063	47.4731938764331
ENSG00000162407	5842.18575250609	41419.3836611316	12323.6340701975	4263.61090046589	5536.10425735161	5237.07372815169	19861.7344946117	5012.26296198973	1.98648176092435	0.00147148300392253	0.0365553277748155	PLPP3	1	56494747	56645301	-	5286	protein_coding	phospholipid phosphatase 3 [Source:HGNC Symbol;Acc:HGNC:9229]	-	5226	46905	11587	4848	5134	5764	74.4731917733993	527.993089094823	157.095375315878	54.3503280602376	70.5714216393104	66.7595336079082
ENSG00000158528	7.82535405042912	82.1234981448723	8.50859347213085	0	0	4.54291614169994	32.8191485558108	1.51430538056665	4.41732985662219	0.00149011572134012	0.0369616948467373	PPP1R9A	7	94907202	95296415	+	11151	protein_coding	protein phosphatase 1 regulatory subunit 9A [Source:HGNC Symbol;Acc:HGNC:14946]	-	7	93	8	0	0	5	0.0472870198856253	0.49625556426303	0.0514156964812717	0	0	0.0274519164943742
ENSG00000074317	0	0	0	9.67403463389538	4.31328730607839	9.08583228339988	0	7.69105140779122	-5.36694836970494	0.00150100126949194	1	SNCB	5	176620084	176630556	-	2006	protein_coding	synuclein beta [Source:HGNC Symbol;Acc:HGNC:11140]	-	0	0	0	11	4	10	0	0	0	0.324958928432378	0.144886934360687	0.305200718672749
ENSG00000235505	4.4716308859595	63.5794824347398	6.38144510409814	2.63837308197147	0	0	24.8108528082658	0.879457693990489	4.76925434611641	0.00151588701653225	0.0375436224963406	CASP17P	11	104901549	104919073	-	4307	transcribed_unprocessed_pseudogene	caspase 17, pseudogene [Source:HGNC Symbol;Acc:HGNC:53657]	-	4	72	6	3	0	0	0.0699588787348978	0.994704038664208	0.0998380133728802	0.0412774728519334	0	0
ENSG00000113494	42.4804934166152	100.667513855005	64.8780252249978	18.4686115738003	30.1930111425487	19.9888310234797	69.3420108322059	22.8834845799429	1.60979416269575	0.00154243678334599	0.0380970389737927	PRLR	5	35048756	35230589	-	13108	protein_coding	prolactin receptor [Source:HGNC Symbol;Acc:HGNC:9446]	-	38	114	61	21	28	22	0.218375988843183	0.517493233114689	0.333513143874183	0.0949400769768799	0.155210736366552	0.102754944434435
ENSG00000173406	1.11790772148987	20.3101124444308	8.50859347213085	0	0	0	9.97887121268384	0	5.84066565669179	0.00154292187140737	0.0380970389737927	DAB1	1	56994778	58546734	-	7548	protein_coding	DAB1, reelin adaptor protein [Source:HGNC Symbol;Acc:HGNC:2661]	-	1	23	8	0	0	0	0.00997989171671981	0.181314359900553	0.0759587217094145	0	0	0
ENSG00000170681	296.245546194817	143.936883845314	395.649596454085	88.8252270930394	134.79022831495	81.7724905505989	278.610675498072	101.795981986196	1.453301360723	0.00157733715014829	0.0388877036091946	CAVIN4	9	100578079	100587906	+	2615	protein_coding	caveolae associated protein 4 [Source:HGNC Symbol;Acc:HGNC:33742]	-	265	163	372	101	125	90	7.6336439807332	3.70896015512991	10.195083771707	2.28884507748898	3.47326948288167	2.10711043017889
ENSG00000111684	195.633851260728	351.453250125368	140.391792290159	83.5484809290965	89.5007116011265	98.1269886607187	229.159631225418	90.3920603969806	1.3438271123217	0.0015798262171773	0.0388900553795145	LPCAT3	12	6976186	7018510	-	4725	protein_coding	lysophosphatidylcholine acyltransferase 3 [Source:HGNC Symbol;Acc:HGNC:30244]	-	175	398	132	95	83	108	2.7899341732519	5.01207447742988	2.00212722098072	1.19148480983854	1.27636956598866	1.39938889521722
ENSG00000104324	592.491092389634	2386.87973640419	844.477902108987	398.394335377692	401.13571946529	424.308367634774	1274.61624363427	407.946140825919	1.64395955741052	0.00158573826644856	0.0389765349697273	CPQ	8	96645227	97149654	+	3457	protein_coding	carboxypeptidase Q [Source:HGNC Symbol;Acc:HGNC:16910]	-	530	2703	794	453	372	467	11.5487295398422	46.5246294398876	16.4604109987472	7.76543055006216	7.81886511439428	8.27054219421661
ENSG00000284669	3.35372316446962	66.2286275361873	6.38144510409814	1.75891538798098	1.0783218265196	1.81716645667998	25.3212652682517	1.55146789039352	4.0244703100992	0.00158833876802999	0.0389814803084338	AC092053.3	3	39148281	39172952	+	4975	antisense	novel transcript, antisense CSRNP1	-	3	75	6	2	1	2	0.045424053876061	0.897024768535751	0.0864326278586925	0.023823393711662	0.0146051854435949	0.0246123675038205
ENSG00000168528	831.723344788467	128.925061603778	299.927919892613	1562.7963222211	1444.95124753626	1609.10089739012	420.192108761619	1538.94948904916	-1.8736406438051	0.00160058080877413	0.0392226793365811	SERINC2	1	31409565	31434680	+	3549	protein_coding	serine incorporator 2 [Source:HGNC Symbol;Acc:HGNC:23231]	-	744	146	282	1777	1340	1771	15.7915462587445	2.44784048323825	5.69459262019126	29.6720905695232	27.434620670534	30.5512541103266
ENSG00000117500	1332.54600401593	1226.55418197019	1121.00718995324	1914.57939981729	2278.49401943591	1941.64235896255	1226.70245864645	2044.90525940525	-0.737167976222062	0.0016063903633893	0.0393057593885331	TMED5	1	93149742	93180728	-	9423	protein_coding	transmembrane p24 trafficking protein 5 [Source:HGNC Symbol;Acc:HGNC:24251]	-	1192	1389	1054	2177	2113	2137	9.52894422497495	8.77100404314746	8.01624481006107	13.6910247452342	16.2933529969778	13.8845500925623
ENSG00000162783	1531.53357844113	1129.41886158378	1387.96431014135	616.499843487333	840.012702858766	767.75282794729	1349.63891672209	741.42179143113	0.864290015114975	0.00166644110949178	0.0407137875276886	IER5	1	181088712	181092899	+	4188	protein_coding	immediate early response 5 [Source:HGNC Symbol;Acc:HGNC:5393]	-	1370	1279	1305	701	779	845	24.6417538368165	18.1718912060242	22.3317825650302	9.91923232862682	13.5154635425712	12.3528314756594
ENSG00000130589	1016.1781188343	2513.15565290652	1798.50394517166	709.722359050325	692.282612625581	877.691398576429	1775.94590563749	759.898790084112	1.22487524022956	0.00167152910047986	0.0407767767199645	HELZ2	20	63558086	63574239	-	12066	protein_coding	helicase with zinc finger 2 [Source:HGNC Symbol;Acc:HGNC:30021]	-	909	2846	1691	807	642	966	5.67490091282291	14.0348518083678	10.0438412233068	3.96348237437524	3.86608918014005	4.90151443594545
ENSG00000256043	419.215395558703	1329.87084092664	523.278498536048	303.412904426719	269.580456629899	221.694307714957	757.454911673797	264.895889590525	1.51633141587743	0.001678740278135	0.0408912943011384	CTSO	4	155924118	155953917	-	2954	protein_coding	cathepsin O [Source:HGNC Symbol;Acc:HGNC:2542]	-	375	1506	492	345	250	244	9.56265521468363	30.3354706591687	11.9364219820425	6.92110314520206	6.14935659968555	5.05703332987266
ENSG00000266028	1116.78981376839	1427.8892096802	1266.71685316348	694.771578252486	760.216887696316	798.64465771085	1270.46529220402	751.211041219884	0.758392515899666	0.00169258484797524	0.0411668054267271	SRGAP2	1	206203345	206464443	+	15675	protein_coding	SLIT-ROBO Rho GTPase activating protein 2 [Source:HGNC Symbol;Acc:HGNC:19751]	-	999	1617	1191	790	705	879	4.80082261276704	6.13816738104709	5.44532448063818	2.98666325790301	3.26799759459193	3.43318974173507
ENSG00000169683	419.215395558703	256.084026473258	756.20124483563	126.64190793463	210.272756171321	185.350978581358	477.166888955863	174.088547562436	1.4549255762411	0.00169844473820203	0.041247580958996	LRRC45	17	82023302	82031151	+	3606	protein_coding	leucine rich repeat containing 45 [Source:HGNC Symbol;Acc:HGNC:28302]	-	375	290	711	144	195	204	7.83363380592774	4.78529297395065	14.1306919984038	2.36648353508522	3.92924446158277	3.46354572651517
ENSG00000168010	399.093056571885	444.17332867603	939.136004486443	167.096961858193	204.881147038723	302.558215037216	594.134129911453	224.845441311377	1.40158498314394	0.00170480976347277	0.041315740186003	ATG16L2	11	72814308	72843674	+	8617	protein_coding	autophagy related 16 like 2 [Source:HGNC Symbol;Acc:HGNC:25464]	-	357	503	883	190	190	333	3.1208280719479	3.47334680500263	7.34385617067322	1.30666490112269	1.60212969021214	2.3659448726002
ENSG00000178662	21.2402467083076	15.0118222415358	5.31787092008178	1.75891538798098	0	0	13.8566466233084	0.586305129326993	4.48543365959796	0.00170776116944549	0.041315740186003	CSRNP3	2	165469647	165689407	+	12565	protein_coding	cysteine and serine rich nuclear protein 3 [Source:HGNC Symbol;Acc:HGNC:30729]	-	19	17	5	2	0	0	0.11390658423225	0.0805049686153719	0.0285185252418753	0.00943266086076548	0	0
ENSG00000112378	1747.28976868867	1002.2598967143	1412.42651637372	2731.59559753446	2644.04511862605	2587.64503431229	1387.32539392557	2654.42858349093	-0.93644553079188	0.00170888024896867	0.041315740186003	PERP	6	138088505	138107511	-	4290	protein_coding	PERP, TP53 apoptosis effector [Source:HGNC Symbol;Acc:HGNC:17637]	-	1563	1135	1328	3106	2452	2848	27.4447580525415	15.7425407416727	22.1850460659211	42.905293452261	41.5301341889932	40.6442555580573
ENSG00000107518	84.9609868332305	136.87249690812	86.1495089053249	45.7318000875054	23.7230801834311	47.2463278736794	102.660997548892	38.900402714872	1.39666876339732	0.00173772624839829	0.0419507256429822	ATRNL1	10	115093365	115948992	+	9950	protein_coding	attractin like 1 [Source:HGNC Symbol;Acc:HGNC:29063]	-	76	155	81	52	22	52	0.575371349096773	0.926925594153609	0.583420238046174	0.309704118251605	0.160657039879544	0.319960777549666
ENSG00000187867	1.11790772148987	1.76609673429833	1.06357418401636	14.0713231038478	8.62657461215677	17.2630813384598	1.31585954660152	13.3203263514881	-3.32169349874627	0.0017434739370505	0.0420270342066163	PALM3	19	14053365	14059159	-	2533	protein_coding	paralemmin 3 [Source:HGNC Symbol;Acc:HGNC:33274]	-	1	2	1	16	8	19	0.0297387377330443	0.0469819526091892	0.0282933493615604	0.374327307431562	0.229485345698806	0.459234906888794
ENSG00000273983	1.11790772148987	0	0	5.27674616394293	10.783218265196	15.4459148817798	0.372635907163292	10.5019597703062	-4.84890594473986	0.00174951729779776	0.0421102333886224	HIST1H3G	6	26269405	26271815	-	2411	protein_coding	histone cluster 1 H3 family member g [Source:HGNC Symbol;Acc:HGNC:4772]	-	1	0	0	6	10	17	0.0312435598000005	0	0	0.147475798899442	0.301372034765178	0.431686225971716
ENSG00000236242	3.35372316446962	10.59658040579	8.50859347213085	0	0	0	7.48629901413015	0	5.42399010300459	0.00175856863131154	1	MYO16-AS1	13	109163902	109201483	-	580	antisense	MYO16 antisense RNA 1 [Source:HGNC Symbol;Acc:HGNC:39913]	-	3	12	8	0	0	0	0.389628737988627	1.23108916509389	0.988511088728725	0	0	0
ENSG00000102802	1310.18784958613	5387.47808797705	1928.25999562165	953.33214028569	987.742793091951	850.433901726229	2875.30864439495	930.502945034623	1.62781854622039	0.00176653962295603	0.0424210828996768	MEDAG	13	30906191	30925572	+	2374	protein_coding	mesenteric estrogen dependent adipogenesis [Source:HGNC Symbol;Acc:HGNC:25926]	-	1172	6101	1813	1084	916	936	37.1881537398412	152.917280883809	54.7314106066661	27.0592207134839	28.0359269524036	24.1385742456382
ENSG00000184500	821.662175295058	2163.46849951545	695.577516346697	463.474204732988	458.286776270829	397.959454012915	1226.90273038574	439.906811672244	1.48016631663711	0.001767653912912	0.0424210828996768	PROS1	3	93873033	93980003	-	5444	protein_coding	protein S [Source:HGNC Symbol;Acc:HGNC:9456]	-	735	2450	654	527	425	438	10.170140277036	26.7783753306151	8.60952484791926	5.73666139034516	5.67245388910744	4.92575123155768
ENSG00000185070	681.923710108824	1433.18749988309	763.646264123744	480.183900918807	417.310546863084	376.153456532755	959.585824705221	424.549301438215	1.17692176163364	0.00177949798373143	0.0426423359021897	FLRT2	14	85530144	85654426	+	34899	protein_coding	fibronectin leucine rich transmembrane protein 2 [Source:HGNC Symbol;Acc:HGNC:3761]	-	610	1623	718	546	387	414	1.31666282224301	2.76720793019257	1.47445327154858	0.927142260647482	0.805745971637849	0.726279588659329
ENSG00000172059	143.092188350704	565.150954975465	164.853998522535	52.7674616394293	117.537079090636	65.4179924404792	291.032380616235	78.5741777235149	1.89243161032878	0.00180324750432214	0.0430985440797742	KLF11	2	10042849	10054836	+	4589	protein_coding	Kruppel like factor 11 [Source:HGNC Symbol;Acc:HGNC:11811]	zf-C2H2	128	640	155	60	109	72	2.10111407774211	8.29847276245465	2.42065664841775	0.774818372513739	1.72587207156797	0.960574203515852
ENSG00000072310	1682.45112084226	6401.21761346429	1692.14652677002	833.725893902984	1037.34559711185	1113.01445471649	3258.60508702553	994.695315243774	1.71208888468155	0.0018038413229671	0.0430985440797742	SREBF1	17	17810399	17837002	-	8030	protein_coding	sterol regulatory element binding transcription factor 1 [Source:HGNC Symbol;Acc:HGNC:11289]	bHLH	1505	7249	1591	948	962	1225	14.1181787210574	53.7153996212543	14.1995370868165	6.99615639864952	8.70481784231293	9.33978811993125
ENSG00000144331	16.7686158223481	34.4388863188174	6.38144510409814	3.51783077596196	1.0783218265196	1.81716645667998	19.1963157484212	2.13777301972051	3.1497261568374	0.001806716424098	0.0431038498418799	ZNF385B	2	179441982	179861505	-	5310	protein_coding	zinc finger protein 385B [Source:HGNC Symbol;Acc:HGNC:26332]	-	15	39	6	4	1	2	0.212791589485314	0.437025061431636	0.0809797219580029	0.0446408224917206	0.0136837660229538	0.0230596098552743
ENSG00000124532	183.336866324339	172.194431594087	173.362591994666	321.881516000519	318.104938823281	276.209301415356	176.297963304364	305.398585413052	-0.792852089545195	0.00181619533307157	0.043266459789463	MRS2	6	24402908	24426194	+	5133	protein_coding	MRS2, magnesium transporter [Source:HGNC Symbol;Acc:HGNC:13785]	-	164	195	163	366	295	304	2.40674625348907	2.26047445568088	2.27580942744043	4.22548474964735	4.17590790700485	3.62592486000176
ENSG00000143369	4477.22042456695	10230.1153334231	5299.79015895351	2727.19830906451	3115.27175681512	2940.1753269082	6669.04197231451	2927.54846426261	1.18788442590083	0.00181950307924238	0.0432817957956823	ECM1	1	150508062	150513789	+	3360	protein_coding	extracellular matrix protein 1 [Source:HGNC Symbol;Acc:HGNC:3153]	-	4005	11585	4983	3101	2889	3236	89.7885511382719	205.160154439866	106.284800520031	54.6926801937235	62.4753107779953	58.9638341786839
ENSG00000188487	21.2402467083076	7.94743530434248	28.7165029684416	108.17329636083	53.9160913259798	49.9720775586993	19.3013949936972	70.6871550818365	-1.88437828665979	0.00182229849496232	0.0432849176135276	INSC	11	15112424	15247208	+	3435	protein_coding	INSC, spindle orientation adaptor protein [Source:HGNC Symbol;Acc:HGNC:33116]	-	19	9	27	123	50	55	0.416662658188711	0.155902121343768	0.563321821306107	2.1219985730726	1.0576535310318	0.980285161314829
ENSG00000269416	0	0	2.12714836803271	10.5534923278859	12.9398619182352	14.5373316534398	0.709049456010905	12.6768952998536	-4.210556041865	0.0018296554298091	0.0433962215592825	LINC01224	19	23399233	23416075	-	3296	lincRNA	long intergenic non-protein coding RNA 1224 [Source:HGNC Symbol;Acc:HGNC:49676]	-	0	0	2	12	12	16	0	0	0.0434872900077867	0.215754946084074	0.264541738768997	0.29720031148424
ENSG00000162729	172.157789109441	135.106400173822	168.044721074584	300.774531344747	313.791651517203	254.403303935197	158.436303452616	289.656495599049	-0.871695592569367	0.00186656374738865	0.0442070863029495	IGSF8	1	160091340	160098943	-	2592	protein_coding	immunoglobulin superfamily member 8 [Source:HGNC Symbol;Acc:HGNC:17813]	-	154	153	158	342	291	280	4.47551940292491	3.51230878698663	4.36859356535013	7.81911906456544	8.15752009889212	6.61362421543632
ENSG00000276107	29.0656007587367	173.960528328385	163.790424338519	9.67403463389538	34.5062984486271	32.7089962202396	122.272184475214	25.629776434254	2.25911669447009	0.00188619318359358	0.0446069587392211	AC037198.1	15	39586561	39587293	+	733	sense_intronic	novel transcript, sense intronic to THBS1	-	26	197	154	11	32	36	2.67194241421941	15.9918426561651	15.0569253828871	0.889314611780833	3.17209484668527	3.00687245561681
ENSG00000151422	810.483098080159	1029.63439609593	967.852507454885	563.732381847904	584.450429973621	514.258107240433	935.990000543657	554.146973020653	0.756706607008898	0.00190701406850647	0.0450338046090473	FER	5	108747822	109196841	+	13614	protein_coding	FER tyrosine kinase [Source:HGNC Symbol;Acc:HGNC:3655]	-	725	1166	910	641	542	566	4.01152941394196	5.09623047701935	4.79043771697353	2.7902235552243	2.89276864179384	2.54534798867463
ENSG00000275216	93.9042486051495	14.1287738743866	420.111802686461	20.2275269617812	32.3496547955879	23.6231639368397	176.048275055332	25.4001152314029	2.7940300096992	0.00191972884578144	0.0452682649599579	AL161431.1	13	109269634	109278512	+	5087	lincRNA	novel transcript	-	84	16	395	23	30	26	1.24387078925404	0.187152012516731	5.56486854795928	0.26793707739895	0.428508733527921	0.31291623123837
ENSG00000113070	186.690589488809	38.8541281545632	85.0859347213085	227.779542743537	567.197280749308	321.638462832356	103.543550788227	372.205095441733	-1.84814774550285	0.00196676208813792	0.0463101212260533	HBEGF	5	140332843	140346631	-	3018	protein_coding	heparin binding EGF like growth factor [Source:HGNC Symbol;Acc:HGNC:3059]	-	167	44	80	259	526	354	4.16826149343698	0.867500427799761	1.8997230996112	5.08565910906548	12.6638765831913	7.18125762580408
ENSG00000067715	59.2491092389634	14.1287738743866	2.12714836803271	223.382254273584	126.163653702793	109.938570629139	25.1683438271276	153.161492868505	-2.61116959663905	0.00197760470356325	0.0464980370749523	SYT1	12	78863993	79452008	+	6494	protein_coding	synaptotagmin 1 [Source:HGNC Symbol;Acc:HGNC:11509]	-	53	16	2	254	117	121	0.614782230046729	0.146603370445428	0.0220717751564005	2.31786506496317	1.30910275902071	1.14074760764647
ENSG00000261780	0	0	0	6.15620385793342	8.62657461215677	6.36008259837992	0	7.04762035615671	-5.23388018487288	0.0019838690561029	1	LINC02582	18	73324941	73349878	+	2275	processed_transcript	long intergenic non-protein coding RNA 2582 [Source:HGNC Symbol;Acc:HGNC:53792]	-	0	0	0	7	8	7	0	0	0	0.182340590331566	0.255510496991242	0.188379274356164
ENSG00000065923	630.499954920289	323.195702376594	353.10662909343	899.68522095227	1025.48405702014	858.611150781289	435.600762130105	927.926809584565	-1.09176117111346	0.0020003498225551	0.04696486064603	SLC9A7	X	46599252	46759172	-	10033	protein_coding	solute carrier family 9 member A7 [Source:HGNC Symbol;Acc:HGNC:17123]	-	564	366	332	1023	951	945	4.23453778433966	2.17063364203239	2.37152017399585	6.04242876213372	6.88731371477844	5.76656878666769
ENSG00000168993	0	0	0	7.03566155192391	7.54825278563718	6.36008259837992	0	6.98133231198034	-5.22192785662753	0.0020029995532094	1	CPLX1	4	784957	826198	-	2418	protein_coding	complexin 1 [Source:HGNC Symbol;Acc:HGNC:2309]	-	0	0	0	8	7	7	0	0	0	0.196065150894158	0.210349703504215	0.177238564582413
ENSG00000247081	42.4804934166152	74.1760628405298	20.2079094963108	12.3124077158668	14.0181837447548	4.54291614169994	45.6214885844853	10.2911692007738	2.15880510861992	0.00200740530594751	0.0470625021727694	BAALC-AS1	8	103156990	103298772	-	3877	antisense	BAALC antisense RNA 1 [Source:HGNC Symbol;Acc:HGNC:50461]	-	38	84	19	14	13	5	0.738321501613733	1.28919835189095	0.351218474264591	0.213992696932842	0.243639506980784	0.0789570082096381
ENSG00000167617	135.266834300275	484.793553564891	104.230270033603	72.9949886012106	61.464344111617	67.2351588971591	241.43021929959	67.2314972033289	1.8455552047848	0.00201378186580778	0.0471148904745827	CDC42EP5	19	54465026	54473264	-	903	protein_coding	CDC42 effector protein 5 [Source:HGNC Symbol;Acc:HGNC:17408]	-	121	549	98	83	57	74	10.093814998908	36.176025465965	7.777819806664	5.44699604008196	4.58656197360732	5.01718886851135
ENSG00000090238	186.690589488809	600.472889661432	181.871185466797	94.9814309509728	114.302113611077	105.395654487439	323.011554872346	104.89306634983	1.6244190028496	0.00201935536252602	0.0471148904745827	YPEL3	16	30092314	30096915	-	3181	protein_coding	yippee like 3 [Source:HGNC Symbol;Acc:HGNC:18327]	-	167	680	171	108	106	116	3.9546724889006	12.7198356573675	3.85258290553737	2.01199456794655	2.42126518191756	2.23259938485614
ENSG00000132429	283.948561258428	173.077479961236	152.091108314339	550.540516438046	398.979075812251	381.604955902795	203.039049844668	443.708182717697	-1.12929875864251	0.00202108185751926	0.0471148904745827	POPDC3	6	105158280	105179995	-	1881	protein_coding	popeye domain containing 3 [Source:HGNC Symbol;Acc:HGNC:17649]	-	254	196	143	626	370	420	10.1719131101337	6.20016907176474	5.44837252120949	19.7220590658996	14.2926608746928	13.6702663209019
ENSG00000171940	826.133806181018	1548.86683597963	1686.82865584994	569.009128011846	663.167923309552	675.985921884951	1353.94309933686	636.054324402117	1.09021787860062	0.0020212395310386	0.0471148904745827	ZNF217	20	53567065	53609907	-	6181	protein_coding	zinc finger protein 217 [Source:HGNC Symbol;Acc:HGNC:13009]	zf-C2H2	739	1754	1586	647	615	744	9.00623791601603	16.8852347170539	18.3892489140062	6.20314959261772	7.22963768206746	7.36937526926396
ENSG00000146904	27.9476930372469	173.077479961236	45.7336899127033	18.4686115738003	14.0181837447548	20.8974142518197	82.2529543037288	17.7947365234583	2.2100074264824	0.00203109720560728	0.0472573643817465	EPHA1	7	143390289	143408892	-	4733	protein_coding	EPH receptor A1 [Source:HGNC Symbol;Acc:HGNC:3385]	-	25	196	43	21	13	23	0.397888351351158	2.46408578575734	0.651105708665075	0.262935670613341	0.199575400077012	0.297514277585533
ENSG00000048740	269.41576087906	310.833025236506	49.9879866487688	49.2496308634674	49.6028040199015	67.2351588971591	210.078924254778	55.362531260176	1.92410903883221	0.00203483079579881	0.0472573643817465	CELF2	10	10798397	11336675	+	10978	protein_coding	CUGBP Elav-like family member 2 [Source:HGNC Symbol;Acc:HGNC:2550]	-	241	352	47	56	46	74	1.65368023914648	1.90790037609742	0.306827430756343	0.302295385683595	0.304463170774885	0.412690977251389
ENSG00000135437	97.2579717696191	115.679336096541	108.484566769668	58.9236654973628	33.4279766221075	51.7892440153793	107.140624878609	48.0469620449499	1.15247758872046	0.00203607774156598	0.0472573643817465	RDH5	12	55720367	55724705	+	2983	protein_coding	retinol dehydrogenase 5 [Source:HGNC Symbol;Acc:HGNC:9940]	-	87	131	102	67	31	57	2.19696794266467	2.6130895844182	2.45056637651657	1.33103129549777	0.755107182379624	1.16987128979147
ENSG00000166532	554.482229858978	633.145679245951	810.443528220464	304.292362120709	380.647604761418	391.599371414535	666.023812441798	358.846446098887	0.892532288889409	0.00204514187295496	0.047380161650501	RIMKLB	12	8681600	8783095	+	8619	protein_coding	ribosomal modification protein rimK like family member B [Source:HGNC Symbol;Acc:HGNC:29228]	-	496	717	762	346	353	431	4.33493426710632	4.94992400699952	6.33603609430542	2.37895340327006	2.97589761531561	3.06151837283208
ENSG00000165512	98.375879491109	93.6031269178114	80.8316379852431	149.507807978383	175.766457722694	196.253977321437	90.9368814647212	173.842747674172	-0.934505452447906	0.00204720092808837	0.047380161650501	ZNF22	10	45000475	45005326	+	2551	protein_coding	zinc finger protein 22 [Source:HGNC Symbol;Acc:HGNC:13012]	zf-C2H2	88	106	76	170	163	216	2.59854315783869	2.47247360087458	2.13512195174256	3.94916409871386	4.64277146446381	5.18393769494423
ENSG00000224389	3.35372316446962	47.6846118260549	7.4450192881145	0.879457693990489	1.0783218265196	1.81716645667998	19.494451426213	1.25831532573002	3.95898083508504	0.00206258451433962	0.0476106017780045	C4B	6	32014795	32035418	+	7174	protein_coding	complement C4B (Chido blood group) [Source:HGNC Symbol;Acc:HGNC:1324]	-	3	54	7	1	1	2	0.0315005112954284	0.447887192764854	0.0699288231850889	0.008260481162219	0.0101283520465409	0.0170680970632153
ENSG00000198598	306.306715688226	1526.79062680091	380.759557877856	233.05628890748	208.116112518282	170.813646927918	737.952300122329	203.995349451227	1.85554605973272	0.00206301862815998	0.0476106017780045	MMP17	12	131828393	131851783	+	4003	protein_coding	matrix metallopeptidase 17 [Source:HGNC Symbol;Acc:HGNC:7163]	-	274	1729	358	265	193	188	5.15611616630465	25.7007418715017	6.40939428127755	3.92307852668153	3.50325604129495	2.87533691310558
ENSG00000169718	849.609868332305	712.620032289376	899.783759677838	483.701731694769	484.166500107299	507.898024642053	820.67122009984	491.922085481374	0.737955824675657	0.00208229665221986	0.0479822148362071	DUS1L	17	82057506	82065887	-	5999	protein_coding	dihydrouridine synthase 1 like [Source:HGNC Symbol;Acc:HGNC:30086]	-	760	807	846	550	449	559	9.54316540008816	8.00443955400688	10.1067390610396	5.43313560956284	5.43835607839075	5.70491826448677
ENSG00000176171	794.832389979301	588.993260888493	1389.02788432536	2305.93807364306	1749.03800261479	2313.25289935361	924.284511731052	2122.74299187049	-1.19986309498014	0.00208511718642138	0.0479822148362071	BNIP3	10	131966455	131982013	-	5325	protein_coding	BCL2 interacting protein 3 [Source:HGNC Symbol;Acc:HGNC:1084]	-	711	667	1306	2622	1622	2546	10.0579091688106	7.45319490466703	17.5769337908506	29.1796308077079	22.132547169543	29.2721935335227
ENSG00000140285	763.530973777585	3396.20402005569	654.098123170059	311.328023672633	617.878406595729	259.854803305237	1604.61103900111	396.353744524533	2.01797779340533	0.00208798091273456	0.0479822148362071	FGF7	15	49423096	49488775	+	6657	protein_coding	fibroblast growth factor 7 [Source:HGNC Symbol;Acc:HGNC:3685]	-	683	3846	615	354	573	286	7.72858285848553	34.3769212707381	6.62088601001833	3.15131214025037	6.25426423530416	2.63029195604709
ENSG00000054793	1871.37752577405	2053.08745362181	2393.0419140368	1302.47684479991	1291.82954817048	1259.29635447922	2105.83563114422	1284.53424914987	0.713161420882404	0.00210200540160147	0.0482362736720608	ATP9A	20	51596514	51768634	-	8317	protein_coding	ATPase phospholipid transporting 9A (putative) [Source:HGNC Symbol;Acc:HGNC:13540]	-	1674	2325	2250	1481	1198	1386	15.1616502059203	16.6338397171367	19.3881052481512	10.5524930433259	10.4662300713115	10.2026504910105
ENSG00000230882	1.11790772148987	0.883048367149165	0	7.9151192459144	14.0181837447548	12.7201651967598	0.66698536287968	11.5511560624763	-4.10041093221033	0.00216579820926568	0.0496300754667694	AC005077.4	7	76071469	76074963	-	3495	processed_pseudogene	hypothetical protein LOC285908 (LOC285908) pseudogene	-	1	1	0	9	13	14	0.0215531395358515	0.0170250766751182	0	0.152602639977062	0.270269061105722	0.245243404383562
ENSG00000153446	2.23581544297975	62.6964340675907	26.5893546004089	3.51783077596196	2.15664365303919	3.63433291335995	30.5072013703264	3.10293578078703	3.29422706064904	0.00217953650666501	0.0497897067718202	C16orf89	16	5044122	5066110	-	2067	protein_coding	chromosome 16 open reading frame 89 [Source:HGNC Symbol;Acc:HGNC:28687]	-	2	71	25	4	2	4	0.0728865241197883	2.04387404525748	0.866800362032324	0.114679616560734	0.0703055612790367	0.118477531041613
ENSG00000151067	473.992873911707	1083.50034649202	1100.79928045693	342.988500656291	409.762294077447	398.868037241255	886.097500286887	383.872943991664	1.20731700202371	0.00218173227983985	0.0497897067718202	CACNA1C	12	1970786	2697950	+	19103	protein_coding	calcium voltage-gated channel subunit alpha1 C [Source:HGNC Symbol;Acc:HGNC:1390]	-	424	1227	1035	390	380	439	1.67194505655592	3.82189933182711	3.88291895621011	1.20984504132995	1.44538046804775	1.40695246656367
ENSG00000144821	23.4760621512874	2.64914510144749	0	109.052754054821	50.6811258464211	58.1493266137592	8.70840241757829	72.6277355050003	-3.07636234340309	0.0021844602914007	0.0497897067718202	MYH15	3	108380369	108529322	-	7694	protein_coding	myosin heavy chain 15 [Source:HGNC Symbol;Acc:HGNC:31073]	-	21	3	0	124	47	64	0.205600815730936	0.0232009265581771	0	0.955072236854969	0.44385982406402	0.50926551944479
ENSG00000049246	154.271265565603	286.990719323478	158.472553418437	68.5977001312582	98.1272862132833	92.6754892906788	199.911512769173	86.4668252117401	1.21252102207503	0.00218715624454011	0.0497897067718202	PER3	1	7784320	7845177	+	8099	protein_coding	period circadian regulator 3 [Source:HGNC Symbol;Acc:HGNC:8847]	-	138	325	149	78	91	102	1.283528179965	2.38774650800715	1.31848265662329	0.570728974553057	0.81641345597623	0.771054814780448
ENSG00000041802	708.753495424581	460.951247651864	572.2029110008	981.474786493386	1132.23791784558	1035.78488030759	580.635884692415	1049.83252821552	-0.855050479172634	0.002188087070541	0.0497897067718202	LSG1	3	194640788	194672477	-	4818	protein_coding	large 60S subunit nuclear export GTPase 1 [Source:HGNC Symbol;Acc:HGNC:25652]	-	634	522	538	1116	1050	1140	9.91243112862722	6.44673715967599	8.00267227394436	13.7266359720339	15.8351675925651	14.4862019819342
ENSG00000106483	19.0044312653279	154.533464251104	109.548140953685	20.2275269617812	22.6447583569115	21.8059974801597	94.3620121567055	21.5594275996175	2.13293226426832	0.00220502000875987	0.0500748048349008	SFRP4	7	37905932	38025695	-	3606	protein_coding	secreted frizzled related protein 4 [Source:HGNC Symbol;Acc:HGNC:10778]	-	17	175	103	23	21	24	0.355124732535391	2.88767679462539	2.04706227262389	0.377980009076112	0.423149403555068	0.407475967825314
ENSG00000118762	2394.55833943131	5426.33221613162	6215.52753139159	1836.30766505214	1995.97370088777	2162.42808344917	4678.80602898484	1998.2364831297	1.22746556730533	0.00220678034478913	0.0500748048349008	PKD2	4	88007668	88077777	+	5498	protein_coding	polycystin 2, transient receptor potential cation channel [Source:HGNC Symbol;Acc:HGNC:9009]	-	2142	6145	5844	2088	1851	2380	29.3475905739997	66.5048637885162	76.1772031981581	22.5056974534378	24.4625566249669	26.5026134438874
ENSG00000143367	7.82535405042912	91.8370301835131	18.0807611282781	6.15620385793342	4.31328730607839	5.45149937003993	39.2477151207401	5.30699684468391	2.88828200716943	0.00222654768400645	0.0503768440113774	TUFT1	1	151540305	151583583	+	3878	protein_coding	tuftelin 1 [Source:HGNC Symbol;Acc:HGNC:12422]	-	7	104	17	7	4	6	0.135971521079063	1.59573874932232	0.314167075002102	0.106968757865991	0.0749466710488751	0.0947239775643425
ENSG00000139220	51.4237551885342	23.8423059130274	14.890038576229	7.03566155192391	6.46993095911758	6.36008259837992	30.0520332259302	6.62189170314047	2.17724321728342	0.00222827519639265	0.0503768440113774	PPFIA2	12	81257975	81759553	-	8573	protein_coding	PTPRF interacting protein alpha 2 [Source:HGNC Symbol;Acc:HGNC:9246]	-	46	27	14	8	6	7	0.404187360688073	0.187398968907912	0.117034731722811	0.0552998407631019	0.0508532352141965	0.0499898342657499
ENSG00000144893	2.23581544297975	44.1524183574582	23.3986320483599	1.75891538798098	3.23496547955879	0	23.2622886162659	1.66462695584659	3.84218690741077	0.00222939317068876	0.0503768440113774	MED12L	3	151085697	151437072	+	12619	protein_coding	mediator complex subunit 12 like [Source:HGNC Symbol;Acc:HGNC:16050]	-	2	50	22	2	3	0	0.0119388577031145	0.235766078847524	0.124944542873628	0.00939229603895065	0.0172741415916993	0
ENSG00000196083	254.882960499691	155.416512618253	266.957120188106	464.353662426978	462.600063576907	409.771035981335	225.752197768683	445.57492066174	-0.982642925824554	0.00223527081085703	0.0503939377959257	IL1RAP	3	190514051	190659750	+	11558	protein_coding	interleukin 1 receptor accessory protein [Source:HGNC Symbol;Acc:HGNC:5995]	-	228	176	251	528	429	451	1.48596943853077	0.906079353209786	1.55636187377928	2.70718509265416	2.69696159911995	2.38896799954618
ENSG00000185053	2.23581544297975	21.19316081158	10.6357418401636	0	0	0.908583228339988	11.3549060315744	0.302861076113329	5.06597265270264	0.00223635312062919	0.0503939377959257	SGCZ	8	14089864	15238339	-	2234	protein_coding	sarcoglycan zeta [Source:HGNC Symbol;Acc:HGNC:14075]	-	2	24	10	0	0	1	0.0674379791206814	0.639240569162451	0.320801494775437	0	0	0.0274052212022173
ENSG00000105639	5.58953860744937	14.1287738743866	8.50859347213085	0.879457693990489	0	0	9.40896865132229	0.293152564663496	4.79348485234723	0.00224402306020408	0.0504967349849524	JAK3	19	17824780	17848071	-	6813	protein_coding	Janus kinase 3 [Source:HGNC Symbol;Acc:HGNC:6193]	-	5	16	8	1	0	0	0.0552827114911208	0.139739070552269	0.0841532997890298	0.0086981787549918	0	0
ENSG00000186854	501.940566948954	458.302102550416	459.464047495066	297.256700568785	292.225214986811	278.026467872036	473.235572331479	289.169461142544	0.710445749193839	0.00228125352194184	0.0512533145912591	TRABD2A	2	84821650	84907008	-	8771	protein_coding	TraB domain containing 2A [Source:HGNC Symbol;Acc:HGNC:27013]	-	449	519	432	338	271	306	3.85615915885677	3.52090659062596	3.52983323440698	2.28367504821829	2.24502065268392	2.13593875666635
ENSG00000188215	506.412197834913	783.263901661309	507.324885775802	274.390800525033	361.237811884065	278.026467872036	599.000328424008	304.551693427045	0.977297692883978	0.00228615615836609	0.0512533145912591	DCUN1D3	16	20854925	20900384	-	6248	protein_coding	defective in cullin neddylation 1 domain containing 3 [Source:HGNC Symbol;Acc:HGNC:28734]	-	453	887	477	312	335	306	5.46153727161394	8.44731823349077	5.4713803978811	2.95924069456159	3.89586542732575	2.99845051772096
ENSG00000169220	5.58953860744937	7.94743530434248	3.19072255204907	34.2988500656291	24.8014020099507	16.3544981101198	5.57589882128031	25.1515833952332	-2.15860615515313	0.00228710857873225	0.0512533145912591	RGS14	5	177357837	177372601	+	3797	protein_coding	regulator of G protein signaling 14 [Source:HGNC Symbol;Acc:HGNC:9996]	-	5	9	3	39	23	18	0.0991943938343444	0.141038658629403	0.0566239562282058	0.608682376205585	0.44013651419103	0.290234067680685
ENSG00000144895	1104.492828832	1186.81700544848	1146.53297036963	1846.86115738003	1953.91914965351	1666.34164077554	1145.94760155004	1822.37398260302	-0.669086445063782	0.00229532689104621	0.0513666336072009	EIF2A	3	150546678	150584242	+	4131	protein_coding	eukaryotic translation initiation factor 2A [Source:HGNC Symbol;Acc:HGNC:3254]	-	988	1344	1078	2100	1812	1834	18.0160455109338	19.3588845714111	18.701787494455	30.1252609298703	31.8715481041817	27.1806987363814
ENSG00000104375	431.512380495092	914.838108366534	857.240792317184	306.05127750869	361.237811884065	346.170209997535	734.530427059603	337.81976646343	1.12122883480443	0.00230501118222718	0.0515069904011575	STK3	8	98371228	98942827	-	12597	protein_coding	serine/threonine kinase 3 [Source:HGNC Symbol;Acc:HGNC:11406]	-	386	1036	806	348	335	381	2.30822370037558	4.89360467784405	4.5855080947736	1.63711365932366	1.93231461379148	1.85171577734001
ENSG00000229028	8.943261771919	97.1353203864081	12.7628902081963	5.27674616394293	6.46993095911758	0.908583228339988	39.6138241221745	4.2184201171335	3.24654327045837	0.00230859832601626	0.0515069904011575	KRT223P	17	40717235	40721932	-	1705	transcribed_unprocessed_pseudogene	keratin 223 pseudogene [Source:HGNC Symbol;Acc:HGNC:32968]	-	8	110	12	6	6	1	0.35344620611285	3.83888019222827	0.504401552606446	0.208542024132877	0.255697821402526	0.0359080728244888
ENSG00000059378	340.961855054412	319.663508907998	313.754384284825	176.770996492088	210.272756171321	184.442395353018	324.793249415745	190.495382672142	0.770636337490544	0.0023125645457949	0.0515069904011575	PARP12	7	140023744	140063721	-	6285	protein_coding	poly(ADP-ribose) polymerase family member 12 [Source:HGNC Symbol;Acc:HGNC:21919]	-	305	362	295	201	195	203	3.65554620791239	3.42720075713489	3.36384740018864	1.89521067039134	2.25439228774343	1.97745785610946
ENSG00000164430	153.153357844113	76.8252079419773	254.194229979909	57.1647501093818	65.7776314176954	45.4291614169994	161.390931922	56.1238476480255	1.52361455645632	0.00231604511690498	0.0515069904011575	CGAS	6	73413515	73452276	-	4155	protein_coding	cyclic GMP-AMP synthase [Source:HGNC Symbol;Acc:HGNC:21367]	-	137	87	239	65	61	50	2.48374645171089	1.24590371581704	4.12236483512563	0.927062568171923	1.06674095126232	0.736742047722664
ENSG00000112379	6.70744632893925	0	5.31787092008178	24.6248154317337	35.5846202751467	18.1716645667998	4.00843908300701	26.1270334245601	-2.74175750795257	0.00231744998973633	0.0515069904011575	ARFGEF3	6	138161921	138344663	+	14877	protein_coding	ARFGEF family member 3 [Source:HGNC Symbol;Acc:HGNC:21213]	-	6	0	5	28	33	20	0.0303804084201658	0	0.0240865275031366	0.111534541373748	0.161175392901942	0.0823059274931147
ENSG00000181031	20.1223389868177	1.76609673429833	2.12714836803271	43.093427005534	56.072734979019	44.5205781886594	8.00519469638293	47.8955800577375	-2.60385459187774	0.00232189907957588	0.0515353747894389	RPH3AL	17	212389	386254	-	6066	protein_coding	rabphilin 3A like (without C2 domains) [Source:HGNC Symbol;Acc:HGNC:10296]	-	18	2	2	49	52	49	0.223525883316917	0.0196184117967485	0.0236290979007031	0.478696653648235	0.622875284249586	0.49454994133233
ENSG00000280062	12.2969849363886	62.6964340675907	6.38144510409814	4.39728846995245	2.15664365303919	2.72574968501996	27.1249547026925	3.0932272693372	3.12915516251857	0.00233836447217229	0.0517599432963699	AL031719.1	16	1530715	1533301	+	2587	TEC	TEC	-	11	71	6	5	2	3	0.320297815792738	1.63304509143688	0.166216592035947	0.114535546690682	0.0561737901676726	0.0709972139533283
ENSG00000138795	31.3014162017165	2.64914510144749	17.0171869442617	0.879457693990489	2.15664365303919	0.908583228339988	16.9892494158086	1.31489485845656	3.71441231211815	0.00233838852585311	0.0517599432963699	LEF1	4	108047545	108168956	-	5361	protein_coding	lymphoid enhancer binding factor 1 [Source:HGNC Symbol;Acc:HGNC:6551]	HMG	28	3	16	1	2	1	0.393432239316999	0.0332975058643191	0.213891599128021	0.0110540369068754	0.0271071805938759	0.0114201201577604
ENSG00000114209	600.316446440063	366.465072366903	414.793931766379	871.542574744575	909.02529975602	813.181989364289	460.525150191115	864.583287954961	-0.909510777627108	0.00234590196826242	0.0518556044603531	PDCD10	3	167683298	167734939	-	3275	protein_coding	programmed cell death 10 [Source:HGNC Symbol;Acc:HGNC:8761]	-	537	415	390	991	843	895	12.351528420757	7.54002956839949	8.53439726223044	17.9320139331418	18.7032220951232	16.7312431842288
ENSG00000269890	5.58953860744937	16.7779189758341	2.12714836803271	0	0	0	8.16486865043874	0	5.55205170043831	0.00235156865438026	1	AL353593.1	1	228270443	228274397	-	3955	antisense	novel transcript, antisense to OBSCN	-	5	19	2	0	0	0	0.0952316342323656	0.28585340495859	0.0362412409268433	0	0	0
ENSG00000065911	592.491092389634	520.998536618007	714.721851658992	984.113159575357	1317.70927200695	1002.16730085901	609.403826888877	1101.32991081377	-0.853836082005039	0.00237697303907471	0.0524702629142291	MTHFD2	2	74198562	74217565	+	4870	protein_coding	methylenetetrahydrofolate dehydrogenase (NADP+ dependent) 2, methenyltetrahydrofolate cyclohydrolase [Source:HGNC Symbol;Acc:HGNC:7434]	-	530	590	672	1119	1222	1103	8.19793799162928	7.20873908787012	9.88917048108079	13.6165737554071	18.2323397628466	13.8663779003749
ENSG00000120068	172.157789109441	227.826478724484	67.0051735930305	58.9236654973628	53.9160913259798	50.8806607870393	155.663147142319	54.573472536794	1.51333780662526	0.00238016764742949	0.0524702629142291	HOXB8	17	48611377	48614939	-	2051	protein_coding	homeobox B8 [Source:HGNC Symbol;Acc:HGNC:5119]	Homeobox	154	258	63	67	50	56	5.65604402358916	7.4849741046908	2.20137708326107	1.93586852972689	1.77135050175242	1.67162496015709
ENSG00000151468	2.23581544297975	7.06438693719332	3.19072255204907	12.3124077158668	37.7412639281859	21.8059974801597	4.16364164407405	23.9532230414042	-2.48886167727919	0.00239280140135339	0.0526507980969686	CCDC3	10	12896625	13099652	-	3683	protein_coding	coiled-coil domain containing 3 [Source:HGNC Symbol;Acc:HGNC:23813]	-	2	8	3	14	35	24	0.0409059042507745	0.12924820630907	0.058376639098153	0.225264644585563	0.690504457063795	0.398956920982373
ENSG00000270885	5.58953860744937	0.883048367149165	1.06357418401636	11.4329500218764	33.4279766221075	14.5373316534398	2.5120537195383	19.7994194324746	-3.01375372171841	0.00239483841901027	0.0526507980969686	RASL10B	17	35731649	35743521	+	3502	protein_coding	RAS like family 10 member B [Source:HGNC Symbol;Acc:HGNC:30295]	-	5	1	1	13	31	16	0.107550289374359	0.0169910459678864	0.0204646070624879	0.219985435222978	0.643199521712855	0.279717940220461
ENSG00000111261	117.380310756437	287.873767690628	126.565327897946	59.8031231913533	75.4825278563718	68.1437421254991	177.273135448337	67.809797724408	1.38985662083591	0.00240130066877289	0.05272152968318	MANSC1	12	12326056	12350541	-	6015	protein_coding	MANSC domain containing 1 [Source:HGNC Symbol;Acc:HGNC:25505]	-	105	326	119	68	70	75	1.31495650559753	3.22491464860007	1.4178519398183	0.669946308616396	0.845595316829911	0.763382346206401
ENSG00000169733	454.988442646379	659.637130260426	503.070589039737	314.845854448595	290.068571333772	300.741048580536	539.232053982181	301.885158120968	0.837481122403489	0.00244952418826968	0.0536757603573681	RFNG	17	82047902	82051831	-	3865	protein_coding	RFNG O-fucosylpeptide 3-beta-N-acetylglucosaminyltransferase [Source:HGNC Symbol;Acc:HGNC:9974]	-	407	747	473	358	269	331	7.93236394045668	11.500252084273	8.77063816564807	5.48908866366824	5.05711631294357	5.24318251975792
ENSG00000127415	466.167519861278	1549.74988434678	546.677130584407	304.292362120709	290.068571333772	315.278380233976	854.198178264156	303.213104562819	1.49472400002176	0.00245137035669152	0.0536757603573681	IDUA	4	986997	1004506	+	4000	protein_coding	iduronidase, alpha-L- [Source:HGNC Symbol;Acc:HGNC:5391]	-	417	1755	514	346	269	347	7.85296721416077	26.1067846072724	9.20921643036898	5.12604984569616	4.88643863738173	5.31111816637911
ENSG00000021645	7.82535405042912	9.71353203864081	56.3694317528669	0.879457693990489	2.15664365303919	4.54291614169994	24.6361059473123	2.52633916290987	3.28275069240364	0.00245875240707699	0.0537649399162583	NRXN3	14	78170373	79868290	+	15535	protein_coding	neurexin 3 [Source:HGNC Symbol;Acc:HGNC:8010]	-	7	11	53	1	2	5	0.0339425528641524	0.0421325441116781	0.24450298412875	0.00381465670149721	0.00935446380198062	0.0197049450163352
ENSG00000253731	78.2535405042912	52.9829020289499	37.2250964405725	140.713231038478	135.868550141469	110.847153857479	56.1538463246045	129.142978345809	-1.20355025115866	0.00247707619743667	0.0540928185211741	PCDHGA6	5	141373914	141512979	+	7910	protein_coding	protocadherin gamma subfamily A, 6 [Source:HGNC Symbol;Acc:HGNC:8704]	-	70	60	35	160	126	122	0.666621439626559	0.451347481513564	0.317110858109878	1.19869920319108	1.15742863404772	0.944277904958523
ENSG00000170624	216.874097969036	1142.66458709102	210.587688435239	102.896550196887	159.5916303249	134.470317794318	523.375457831764	132.319499438702	1.98503148912852	0.00248780388661428	0.0542541607326473	SGCD	5	155870344	156767788	+	10584	protein_coding	sarcoglycan delta [Source:HGNC Symbol;Acc:HGNC:10807]	-	194	1294	198	117	148	148	1.38073272859915	7.27479403018919	1.34071019262102	0.655092682101079	1.01604289891524	0.856107624388842
ENSG00000254810	24.5939698727772	97.1353203864081	11.6993160241799	7.03566155192391	5.39160913259798	9.99441551173987	44.4762020944551	7.47389539875392	2.57358047996589	0.00249520028666013	0.0543425188436557	AP001189.3	11	76654169	76656712	-	651	lincRNA	novel transcript	-	22	110	11	8	5	11	2.5456542225985	10.0542100272645	1.21096404494802	0.728241989035442	0.558070641949957	1.03449447899122
ENSG00000223731	3.35372316446962	0	0	14.0713231038478	15.0965055712744	12.7201651967598	1.11790772148987	13.9626646239607	-3.7304080381966	0.00251058659247528	0.0546044181632474	SUPT20HL1	X	24362761	24365378	+	2618	processed_pseudogene	SUPT20H like 1 [Source:HGNC Symbol;Acc:HGNC:30773]	-	3	0	0	16	14	14	0.0863195829004597	0	0	0.362173823424043	0.388560414876387	0.327397134576221
ENSG00000248323	45.8342165810849	52.9829020289499	41.4793931766379	138.074857956507	90.5790334276461	85.4068234639589	46.7655039288909	104.686904949371	-1.16171867665947	0.00253637983112778	0.0550916619202314	LUCAT1	5	91054834	91314547	-	16538	antisense	lung cancer associated transcript 1 [Source:HGNC Symbol;Acc:HGNC:48498]	-	41	60	39	157	84	94	0.186749131079323	0.215876078048875	0.169005629663833	0.562578825835541	0.369059559612909	0.347985659183748
ENSG00000179058	2.23581544297975	11.4796287729391	8.50859347213085	0	0	0	7.40801256268325	0	5.40978627056123	0.00253875570130148	1	C9orf50	9	129612225	129620776	-	1620	protein_coding	chromosome 9 open reading frame 50 [Source:HGNC Symbol;Acc:HGNC:23677]	-	2	13	8	0	0	0	0.0929978057750632	0.477490344897528	0.353911377446087	0	0	0
ENSG00000135114	19.0044312653279	110.381045893646	2.12714836803271	7.03566155192391	2.15664365303919	1.81716645667998	43.8375418423354	3.66982388721436	3.57106293199935	0.00256372193085159	0.0556112018832387	OASL	12	121019111	121039242	-	3517	protein_coding	2'-5'-oligoadenylate synthetase like [Source:HGNC Symbol;Acc:HGNC:8090]	-	17	125	2	8	2	2	0.364111397646466	2.11482239762362	0.0407546510849204	0.134798275479691	0.0413197597849784	0.0348156179503858
ENSG00000225830	640.561124413698	1258.34392318756	2102.68616180034	481.942816306788	497.106362025534	586.036182279292	1333.8637364672	521.695120203872	1.35433945272918	0.00259243341862662	0.0561590210032356	ERCC6	10	49455368	49539538	-	16737	protein_coding	ERCC excision repair 6, chromatin remodeling factor [Source:HGNC Symbol;Acc:HGNC:3438]	-	573	1425	1977	548	461	645	2.57890133204159	5.06609704521968	8.46542185727489	1.94030346764964	2.00135195586119	2.3593837238998
ENSG00000143819	551.128506694508	2604.10963472289	704.086109818828	487.219562470731	323.496547955879	318.004129918996	1286.44141707874	376.240080115202	1.77381675857653	0.00261618018283817	0.0565979752737308	EPHX1	1	225810092	225845563	+	2508	protein_coding	epoxide hydrolase 1 [Source:HGNC Symbol;Acc:HGNC:3401]	-	493	2949	662	554	300	350	14.807342017606	69.9654282881411	18.9169017956679	13.0902804183407	8.69148296434025	8.54391645056367
ENSG00000150967	99.4937872125989	63.5794824347398	51.0515608327851	156.543469530307	145.573446580146	160.819231416178	71.3749434933746	154.312049175544	-1.11537449400973	0.00262077574251094	0.0566219993199139	ABCB9	12	122920951	122981649	-	13291	protein_coding	ATP binding cassette subfamily B member 9 [Source:HGNC Symbol;Acc:HGNC:50]	-	89	72	48	178	135	177	0.504417411656332	0.322337694268809	0.258823157683843	0.79365007529013	0.738033832936152	0.815327496602088
ENSG00000139973	11.1790772148987	0.883048367149165	7.4450192881145	22.8659000437527	36.6629421016663	38.1604955902795	6.50238162338747	32.5631125785662	-2.35283413799969	0.00263838504452787	0.0569267487628743	SYT16	14	61811974	62112550	+	15234	protein_coding	synaptotagmin 16 [Source:HGNC Symbol;Acc:HGNC:23142]	-	10	1	7	26	34	42	0.0494474351304983	0.0039059106590218	0.0329309030805979	0.101140737055385	0.162167987251153	0.168791984702747
ENSG00000230487	228.053175183934	1055.24279874325	235.049894667615	141.592688732469	155.278343018822	132.653151337638	506.1152895316	143.17472769631	1.8226863230432	0.00265928019352916	0.057301492445979	PSMG3-AS1	7	1570073	1589626	+	6355	lincRNA	PSMG3 antisense RNA 1 (head to head) [Source:HGNC Symbol;Acc:HGNC:22230]	-	204	1195	221	161	144	146	2.4180892881623	11.1889312919824	2.49227677720787	1.50133302739563	1.64644450854309	1.40654548673485
ENSG00000149485	1618.73038071734	1505.59746598933	1353.92993625282	581.321535727713	1044.89384989749	646.002675349732	1492.75259431983	757.406020324978	0.979410194207108	0.00267192529539873	0.0573654741574703	FADS1	11	61799625	61829318	-	10230	protein_coding	fatty acid desaturase 1 [Source:HGNC Symbol;Acc:HGNC:3574]	-	1448	1705	1273	661	969	711	10.6622938844043	9.91710716325636	8.91809967316675	3.82906327643976	6.88253302608466	4.25510662970192
ENSG00000197696	84.9609868332305	54.7489987632482	27.6529287844253	16.7096961858193	21.5664365303919	11.8115819684198	55.787638126968	16.695904894877	1.74459512832656	0.00267278690502598	0.0573654741574703	NMB	15	84655129	84658563	-	1022	protein_coding	neuromedin B [Source:HGNC Symbol;Acc:HGNC:7842]	-	76	62	26	19	20	13	5.6017073615586	3.60974937840642	1.82323229183331	1.10171540635756	1.42193341647523	0.77876950504383
ENSG00000147206	1.11790772148987	0	0	5.27674616394293	11.8615400917156	10.9029987400799	0.372635907163292	9.34709499857945	-4.67822428177908	0.00267284199773528	0.0573654741574703	NXF3	X	103075810	103093125	-	3526	protein_coding	nuclear RNA export factor 3 [Source:HGNC Symbol;Acc:HGNC:8073]	-	1	0	0	6	11	12	0.0213636479517303	0	0	0.100840655458467	0.22667860845171	0.208360513326444
ENSG00000095203	19.0044312653279	5.29829020289499	9.57216765614721	48.3701731694769	33.4279766221075	37.2519123619395	11.2916297081234	39.6833540511746	-1.83422725607646	0.0026768572887058	0.0573758580073919	EPB41L4B	9	109171975	109320964	-	7879	protein_coding	erythrocyte membrane protein band 4.1 like 4B [Source:HGNC Symbol;Acc:HGNC:19818]	-	17	6	9	55	31	41	0.162530750796119	0.0453123312447302	0.0818636229718864	0.413674076935747	0.285884595131161	0.318587870389122
ENSG00000139112	287.302284422898	1232.73552054023	394.586022270068	183.806658044012	239.387445487351	182.625228896338	638.207942411067	201.9397774759	1.66114409111875	0.00269864986556756	0.0577667514701926	GABARAPL1	12	10212458	10223130	+	4086	protein_coding	GABA type A receptor associated protein like 1 [Source:HGNC Symbol;Acc:HGNC:4068]	-	257	1396	371	209	222	201	4.73797191096302	20.3293415563963	6.50721414808636	3.03120034221039	3.94779663807595	3.01171710653853
ENSG00000159792	809.365190358669	842.428142260303	795.553489644235	471.389323978902	565.040637096269	461.560279996714	815.782274087736	499.330080357295	0.708851102922529	0.00270266685085606	0.0577766162182348	PSKH1	16	67893272	67929678	+	3977	protein_coding	protein serine kinase H1 [Source:HGNC Symbol;Acc:HGNC:9529]	-	724	954	748	536	524	508	13.7132595470777	14.2734527036659	13.4792447427103	7.98685713748023	9.57361275657718	7.82032139708391
ENSG00000124126	282.830653536938	30.0236444830716	61.6873026729487	893.529017094337	321.33990430284	537.881271177273	124.847200230986	584.250064191483	-2.22859435736076	0.00271634212205444	0.0579926550026525	PREX1	20	48624252	48827883	-	7393	protein_coding	phosphatidylinositol-3,4,5-trisphosphate dependent Rac exchange factor 1 [Source:HGNC Symbol;Acc:HGNC:32594]	-	253	34	58	1016	298	592	2.5778493625705	0.273649379318855	0.562246601934842	8.14403664648766	2.92884048145564	4.90249863196619
ENSG00000102524	11.1790772148987	87.4217883477673	12.7628902081963	7.9151192459144	4.31328730607839	2.72574968501996	37.1212519236208	4.98471874567092	2.89772747144818	0.00272135692781974	0.058023472449196	TNFSF13B	13	108251240	108308484	+	3059	protein_coding	TNF superfamily member 13b [Source:HGNC Symbol;Acc:HGNC:11929]	-	10	99	12	9	4	3	0.246251136573394	1.92571482673236	0.281139145862697	0.174353130670099	0.0950124845791232	0.0600424297146977
ENSG00000198796	304.070900245246	1054.3597503761	1123.13433832127	197.87798114786	370.942708322741	270.757802045316	827.18832964754	279.859497171973	1.56431601503005	0.00272823768489556	0.0580939418958036	ALPK2	18	58481247	58628957	-	9431	protein_coding	alpha kinase 2 [Source:HGNC Symbol;Acc:HGNC:20565]	-	272	1194	1056	225	344	298	2.17254549553196	7.53325794905827	8.02464308695485	1.41381143759896	2.65033552838175	1.93452791023163
ENSG00000167123	4505.1681176042	10240.7119138289	5056.23167081376	2830.97431695538	3186.44099736541	2877.48308415274	6600.70390074894	2964.96613282451	1.15470388779544	0.00273434930503181	0.058094553302968	CERCAM	9	128411751	128437351	+	6059	protein_coding	cerebral endothelial cell adhesion molecule [Source:HGNC Symbol;Acc:HGNC:23723]	-	4030	11597	4754	3219	2955	3167	50.102778906014	113.888785382688	56.2312550580435	31.4837707691247	35.4369791804701	32.0010030719493
ENSG00000143630	118.498218477927	260.499268309004	264.829971820073	63.3209539673152	95.9706425602441	101.761321574079	214.609152869001	87.0176393672127	1.30439067169245	0.00273541781724445	0.058094553302968	HCN3	1	155277583	155289848	+	4121	protein_coding	hyperpolarization activated cyclic nucleotide gated potassium channel 3 [Source:HGNC Symbol;Acc:HGNC:19183]	-	106	295	249	72	89	112	1.93758592667967	4.25947092428142	4.33028304520148	1.03537243721394	1.5692334347944	1.66391788074845
ENSG00000141562	329.782777839513	604.888131497178	428.620396158592	226.020627355556	224.290939916076	239.865972281757	454.430435165094	230.05917985113	0.982985420897754	0.00274918051332469	0.0583106211488071	NARF	17	82458180	82490537	+	7962	protein_coding	nuclear prelamin A recognition factor [Source:HGNC Symbol;Acc:HGNC:29916]	-	295	685	403	257	208	264	2.79098539185523	5.11923014832751	3.62745826864249	1.91283569548406	1.89819717370409	2.03001026623448
ENSG00000165078	50.3058474670444	128.042013236629	10.6357418401636	11.4329500218764	4.31328730607839	15.4459148817798	62.9945341812789	10.3973840699115	2.59398448777751	0.00275737584371786	0.0584081946973718	CPA6	8	67422038	67746385	-	2894	protein_coding	carboxypeptidase A6 [Source:HGNC Symbol;Acc:HGNC:17245]	-	45	145	10	13	4	17	1.17130961316553	2.98130035661127	0.247640131074059	0.266202140342387	0.100429575095901	0.359639077684108
ENSG00000102226	999.409503011948	903.358479593595	1543.24614100773	604.187435771466	537.004269606759	647.819841806412	1148.67137453776	596.337182394879	0.945389004723217	0.00278898908835244	0.0589649237466265	USP11	X	47232690	47248328	+	5269	protein_coding	ubiquitin specific peptidase 11 [Source:HGNC Symbol;Acc:HGNC:12609]	-	894	1023	1451	687	498	713	12.7810649219879	11.5527052131462	19.7359831574378	7.7267214473867	6.86754169591544	8.28471955782543
ENSG00000116032	32.4193239232064	120.977626299436	38.2886706245888	12.3124077158668	14.0181837447548	22.7145807084997	63.8952069490769	16.3483907230404	1.96994952552312	0.00279091686841606	0.0589649237466265	GRIN3B	19	1000419	1009732	+	3281	protein_coding	glutamate ionotropic receptor NMDA type subunit 3B [Source:HGNC Symbol;Acc:HGNC:16768]	-	29	137	36	14	13	25	0.66580873442738	2.48456631764606	0.786349875520259	0.252864884489067	0.287897094960225	0.466498507815859
ENSG00000125820	3.35372316446962	12.3626771400883	5.31787092008178	0	0	0	7.01142374154657	0	5.33228592482136	0.00282489055085451	1	NKX2-2	20	21511010	21514026	-	2092	protein_coding	NK2 homeobox 2 [Source:HGNC Symbol;Acc:HGNC:7835]	Homeobox	3	14	5	0	0	0	0.1080232638783	0.398201243648917	0.171288369820345	0	0	0
ENSG00000176928	72.6640018968419	56.5150954975465	156.345405050404	10.5534923278859	39.8979075812251	29.0746633068796	95.1748341482643	26.5086877386635	1.84942927968279	0.00283185335223494	0.0597521057321573	GCNT4	5	75025346	75030899	-	5554	protein_coding	glucosaminyl (N-acetyl) transferase 4, core 2 [Source:HGNC Symbol;Acc:HGNC:17973]	-	65	64	147	12	37	32	0.881587049704191	0.685662432605409	1.89684136264429	0.128038945317449	0.484056447700707	0.352744770130376
ENSG00000182950	1.11790772148987	53.865950396099	1.06357418401636	0	0	0.908583228339988	18.6824774338684	0.302861076113329	5.7818859037157	0.00284013130107777	0.0597757852218179	ODF3L1	15	75723977	75727688	+	1196	protein_coding	outer dense fiber of sperm tails 3 like 1 [Source:HGNC Symbol;Acc:HGNC:28735]	-	1	61	1	0	0	1	0.0629834637774257	3.03483379745136	0.0599222858970172	0	0	0.0511900202054794
ENSG00000100336	6.70744632893925	50.3337569275024	0	0	0	0.908583228339988	19.0137344188139	0.302861076113329	5.80623332094724	0.00284033398111918	0.0597757852218179	APOL4	22	36189124	36204840	-	4377	protein_coding	apolipoprotein L4 [Source:HGNC Symbol;Acc:HGNC:14867]	-	6	57	0	0	0	1	0.103260072210831	0.774880203297618	0	0	0	0.013987494668895
ENSG00000088756	40.2446779736355	1202.71187605716	163.790424338519	111.691127136792	30.1930111425487	56.3321601570793	468.915659456439	66.0720994788067	2.82649140097559	0.00284554882338783	0.0598080617510765	ARHGAP28	18	6729718	6915716	+	11910	protein_coding	Rho GTPase activating protein 28 [Source:HGNC Symbol;Acc:HGNC:25509]	-	36	1362	154	127	28	62	0.227692360738946	6.80458436088421	0.926677271675584	0.631915018130597	0.17082303377773	0.318710527143301
ENSG00000259275	14.5328003793684	52.9829020289499	23.3986320483599	8.79457693990489	4.31328730607839	6.36008259837992	30.304778152226	6.48931561478773	2.22028469655008	0.00285211032733344	0.0598671488398614	AC087477.2	15	96354237	96403803	+	5303	lincRNA	novel transcript	-	13	60	22	10	4	7	0.184662812523367	0.673233750475634	0.297317591273301	0.111749371785327	0.0548073147892774	0.0808151704997688
ENSG00000168939	39.1267702521456	55.6320471303974	29.780077152458	15.8302384918288	10.783218265196	15.4459148817798	41.5129648450003	14.0197905462682	1.56382836208024	0.00285572969476781	0.0598671488398614	SPRY3	X	155767812	155782459	+	9019	protein_coding	sprouty RTK signaling antagonist 3 [Source:HGNC Symbol;Acc:HGNC:11271]	-	35	63	28	18	10	17	0.292325955618477	0.415641036446491	0.222494457270131	0.118271699017592	0.0805641396849811	0.115400320525314
ENSG00000278902	0	0	0	5.27674616394293	3.23496547955879	13.6287484250998	0	7.38015335620052	-5.30703972901042	0.00287709275999638	1	AC010947.1	18	73921939	73922631	-	693	TEC	TEC	-	0	0	0	6	3	15	0	0	0	0.513079583184062	0.314548907280885	1.32517887804661
ENSG00000272563	10.0611694934089	33.5558379516683	7.4450192881145	1.75891538798098	3.23496547955879	0.908583228339988	17.0206755777305	1.96748803195992	3.14896474041593	0.00288478319898289	0.0603457566853539	AC016745.2	2	113432600	113436042	+	3443	lincRNA	novel transcript	-	9	38	7	2	3	1	0.196907930322454	0.656723913221739	0.145707051272096	0.0344238697982917	0.0633117608904018	0.0177819529961526
ENSG00000132563	45.8342165810849	19.4270640772816	10.6357418401636	97.6198040329443	57.1510568055386	101.761321574079	25.29900749951	85.5107274708539	-1.76457407237776	0.00288653833583158	0.0603457566853539	REEP2	5	138439017	138446969	+	3284	protein_coding	receptor accessory protein 2 [Source:HGNC Symbol;Acc:HGNC:17975]	-	41	22	10	111	53	112	0.940455886050502	0.398616974893374	0.218230980307042	2.00302582101439	1.17266208034101	2.08800413719987
ENSG00000109610	981.52297946811	6244.91805247889	2139.91125824091	868.904201662603	990.97775857151	878.599981804769	3122.11743006264	912.82731401296	1.77427247015451	0.00288970263440668	0.0603457566853539	SOD3	4	24789912	24800842	+	2128	protein_coding	superoxide dismutase 3 [Source:HGNC Symbol;Acc:HGNC:11181]	-	878	7072	2012	988	919	967	31.0799715747695	197.745625541021	67.7603912184488	27.5138926482453	31.379357602327	27.8209099850956
ENSG00000172318	3.35372316446962	58.2811922318449	15.9536127602454	2.63837308197147	2.15664365303919	3.63433291335995	25.8628427188533	2.80978321612354	3.20342614731174	0.00289685584825398	0.0603521930725841	B3GALT1	2	167868948	167874041	+	5094	protein_coding	beta-1,3-galactosyltransferase 1 [Source:HGNC Symbol;Acc:HGNC:916]	-	3	66	15	3	2	4	0.0443629108820973	0.770941192903321	0.21103372771741	0.0349002896688805	0.0285279927687022	0.0480748049986285
ENSG00000103257	1222.99104730992	604.005083130029	763.646264123744	1752.75918412304	2212.71638801821	1518.24257455612	863.547464854565	1827.90604889913	-1.08219134687503	0.00289744017951718	0.0603521930725841	SLC7A5	16	87830023	87869488	-	4745	protein_coding	solute carrier family 7 member 5 [Source:HGNC Symbol;Acc:HGNC:11063]	-	1094	684	718	1993	2052	1671	17.3675607185489	8.57740944109675	10.8444562115435	24.8907394884118	31.4225409142312	21.5603950307637
ENSG00000243144	5.58953860744937	23.8423059130274	3.19072255204907	0	0	0.908583228339988	10.8741890241753	0.302861076113329	5.00516009325816	0.00290281053989009	0.060366583320966	AC079760.2	7	91311368	91515409	+	1162	lincRNA	novel transcript	-	5	27	3	0	0	1	0.324131767116184	1.38259153222679	0.185026817382528	0	0	0.0526878349102869
ENSG00000176444	600.316446440063	611.069470067222	843.414327924971	394.87650460173	352.611237271908	411.588202438015	684.933414810752	386.358648103884	0.825515301405307	0.00290723291115052	0.060366583320966	CLK2	1	155262868	155278491	-	3670	protein_coding	CDC like kinase 2 [Source:HGNC Symbol;Acc:HGNC:2069]	-	537	692	793	449	327	453	11.022140484463	11.2195719187576	15.4855514356229	7.25015003927353	6.47413646029325	7.55698601283005
ENSG00000112078	1845.66564817978	1573.59219025981	6386.76297501822	941.899190263814	1166.7442162942	1086.66554109463	3268.67360448594	1065.10298255088	1.61770319626927	0.00290927769682504	0.060366583320966	KCTD20	6	36442767	36491143	+	6239	protein_coding	potassium channel tetramerization domain containing 20 [Source:HGNC Symbol;Acc:HGNC:21052]	-	1651	1782	6005	1071	1082	1196	19.9337867672784	16.9953053036604	68.9791086498893	10.1728163134573	12.6012154165089	11.7363397887868
ENSG00000177989	5.58953860744937	60.0472889661432	5.31787092008178	2.63837308197147	2.15664365303919	0	23.6515661645581	1.59833891167022	3.90150916091326	0.00291654745416673	0.0604026536567247	ODF3B	22	50529710	50532580	-	2301	protein_coding	outer dense fiber of sperm tails 3B [Source:HGNC Symbol;Acc:HGNC:34388]	-	5	68	5	3	2	0	0.163685838065626	1.7584440341628	0.155730234534621	0.0772629620049011	0.0631558431828635	0
ENSG00000254192	0	35.3219346859666	13.8264643922126	0.879457693990489	0	0	16.3827996927264	0.293152564663496	5.59148297737482	0.0029184515984815	0.0604026536567247	AC011365.2	5	168654513	168667761	+	810	antisense	novel transcript	-	0	40	13	1	0	0	0	2.93840212244633	1.15021197669978	0.0731613479725421	0	0
ENSG00000247903	148.681726958153	174.843576695535	127.628902081963	74.7539039891916	80.8741369889698	82.6810737789389	150.384735245217	79.4363715857001	0.922634328179444	0.0029492737508809	0.0608924692360876	AC024896.1	12	26971586	26979582	+	2549	antisense	novel transcript, antisense to TM7SF3	-	133	198	120	85	75	91	3.9304251142203	4.62201777557809	3.37389033814826	1.97613134872873	2.13792068208762	2.18568734369696
ENSG00000263432	5.58953860744937	49.4507085603532	21.2714836803271	4.39728846995245	3.23496547955879	3.63433291335995	25.4372436160432	3.7555289542904	2.76270938073663	0.0029500261120675	0.0608924692360876	RN7SL689P	5	123022487	123022783	-	297	misc_RNA	RNA, 7SL, cytoplasmic 689, pseudogene [Source:HGNC Symbol;Acc:HGNC:46705]	-	5	56	20	5	3	4	1.26815189693268	11.2193535584314	4.82606423790118	0.99765474508012	0.733947450322065	0.824555746340113
ENSG00000267519	459.460073532339	6929.28053701949	784.917747804071	556.69672029598	383.882570240976	556.052935744073	2724.55278611863	498.877408760343	2.44929006559525	0.00295336159032665	0.0608924692360876	AC020916.1	19	13823880	13842928	-	19049	antisense	novel transcript	-	411	7847	738	633	356	612	1.62527689225557	24.5113779967681	2.77653870557144	1.96923817239548	1.35793185674581	1.96696087298237
ENSG00000137809	235.878529234364	4620.10905692443	629.635916937683	335.952839104367	318.104938823281	332.541461572436	1828.54116769883	328.866413166695	2.47526625116425	0.0029628377138962	0.0610104237486332	ITGA11	15	68296533	68432162	-	10864	protein_coding	integrin subunit alpha 11 [Source:HGNC Symbol;Acc:HGNC:6136]	-	211	5232	592	382	295	366	1.46302052513034	28.6559120092916	3.90527392564772	2.08372462165537	1.97302423478055	2.062565784671
ENSG00000137831	2684.09643929719	1889.72350569921	3369.40301496382	1182.87059841721	1605.62119968768	1297.4568500695	2647.74098665341	1361.9828827248	0.95908593374924	0.00298201249172494	0.0613275404469051	UACA	15	70654554	70763593	-	11031	protein_coding	uveal autoantigen with coiled-coil domains and ankyrin repeats [Source:HGNC Symbol;Acc:HGNC:15947]	-	2401	2140	3168	1345	1489	1428	16.3958900053849	11.5434372202168	20.5821074117681	7.22560334953187	9.80798908525301	7.92555717783481
ENSG00000109670	309.660438852695	271.095848714794	286.1014555004	181.168284962041	156.356664845342	172.630813384598	288.95258102263	170.051921063993	0.763420959934796	0.00299770128254812	0.0614360371117379	FBXW7	4	152320544	152536063	-	11095	protein_coding	F-box and WD repeat domain containing 7 [Source:HGNC Symbol;Acc:HGNC:16712]	-	277	307	269	206	145	190	1.88065954770175	1.64644537131304	1.73757886506822	1.10028864557894	0.949600328920527	1.04843805241038
ENSG00000175513	1.11790772148987	0.883048367149165	0	12.3124077158668	12.9398619182352	7.26866582671991	0.66698536287968	10.840311820274	-4.0101311863322	0.0030039910581822	0.0614360371117379	TSGA10IP	11	65945445	65959963	+	2062	protein_coding	testis specific 10 interacting protein [Source:HGNC Symbol;Acc:HGNC:26555]	-	1	1	0	14	12	8	0.0365316307845786	0.028856761871745	0	0.402351933078869	0.422856241989628	0.237529637888471
ENSG00000180875	1095.54956706008	280.809380753434	1425.18940658192	354.421450678167	242.622410966909	302.558215037216	933.849451465143	299.867358894097	1.63827013960319	0.00300489480415902	0.0614360371117379	GREM2	1	240489573	240612149	-	4170	protein_coding	gremlin 2, DAN family BMP antagonist [Source:HGNC Symbol;Acc:HGNC:17655]	-	980	318	1340	403	225	333	17.7030355453825	4.53761162290003	23.0297007841716	5.72711242654123	3.92054663211607	4.88905203050261
ENSG00000085871	59.2491092389634	61.8133857004415	28.7165029684416	15.8302384918288	17.2531492243135	19.0802477951398	49.9263326359488	17.3878785037607	1.52376791264136	0.00300600714278959	0.0614360371117379	MGST2	4	139665768	139740745	+	3182	protein_coding	microsomal glutathione S-transferase 2 [Source:HGNC Symbol;Acc:HGNC:7063]	-	53	70	27	18	16	21	1.25468127024622	1.30898334650147	0.60811139415037	0.33522704382139	0.365359133032731	0.40405045489655
ENSG00000064886	10.0611694934089	64.462530801889	32.9707997045071	10.5534923278859	5.39160913259798	2.72574968501996	35.831499999935	6.22361704850127	2.52506006232049	0.0030061949593052	0.0614360371117379	CHI3L2	1	111200771	111243440	+	3295	protein_coding	chitinase 3 like 2 [Source:HGNC Symbol;Acc:HGNC:1933]	-	9	73	31	12	5	3	0.205752353292932	1.31826796282437	0.674257563556239	0.215820425582127	0.11025917690726	0.0557419704088802
ENSG00000197142	39.1267702521456	75.059111207679	22.3350578643435	155.664011836317	105.67553899892	124.475902282578	45.5069797747227	128.605151039272	-1.49260852889488	0.0030280479981866	0.0617627978491189	ACSL5	10	112374018	112428380	+	4236	protein_coding	acyl-CoA synthetase long chain family member 5 [Source:HGNC Symbol;Acc:HGNC:16526]	-	35	85	21	177	98	137	0.622400329018659	1.19398598991047	0.355289927429056	2.47619038215849	1.68100995349969	1.98007251905293
ENSG00000204682	45.8342165810849	95.3692236521098	42.5429673606543	17.5891538798098	21.5664365303919	24.5317471651797	61.248802531283	21.2291125251271	1.53450507684698	0.00303288972952727	0.0617627978491189	CASC10	10	21492658	21497262	-	3801	protein_coding	cancer susceptibility 10 [Source:HGNC Symbol;Acc:HGNC:31448]	-	41	108	40	20	20	27	0.812538050457734	1.69068283130495	0.754191569932466	0.311816321272082	0.382324638683949	0.434892957767783
ENSG00000134369	4383.3161759618	4146.79513213248	6069.81786818135	2761.49715913014	2633.26190036086	2992.87315415192	4866.64305875854	2795.87740454764	0.799553993278812	0.00303512011264634	0.0617627978491189	NAV1	1	201622885	201826969	+	22453	protein_coding	neuron navigator 1 [Source:HGNC Symbol;Acc:HGNC:15989]	-	3921	4696	5707	3140	2442	3294	13.1546769304618	12.4448586572801	18.2160012824422	8.28747037960912	7.90262627243406	8.98184795626383
ENSG00000163395	58.1312015174735	129.808109970927	68.0687477770468	29.9015615956766	33.4279766221075	35.4347459052595	85.3360197551492	32.9214280410146	1.37885745724292	0.00303739000932147	0.0617627978491189	IGFN1	1	201190825	201228952	+	12116	protein_coding	immunoglobulin-like and fibronectin type III domain containing 1 [Source:HGNC Symbol;Acc:HGNC:24607]	-	52	147	64	34	31	39	0.323297093037773	0.721928732089147	0.378564827641242	0.166297748692952	0.185909931086037	0.197070592808219
ENSG00000164241	21.2402467083076	47.6846118260549	25.5257804163926	9.67403463389538	3.23496547955879	9.99441551173987	31.4835463169184	7.63447187506468	2.03311850019325	0.00304844969850767	0.0619102028145676	C5orf63	5	127042558	127073492	-	7190	protein_coding	chromosome 5 open reading frame 63 [Source:HGNC Symbol;Acc:HGNC:40051]	-	19	54	24	11	3	11	0.199059281067903	0.446890503601538	0.239222433155491	0.0906630890730668	0.0303174398811757	0.0936656336332806
ENSG00000144057	0	0	0	3.51783077596196	14.0181837447548	4.54291614169994	0	7.35964355413889	-5.29077229912003	0.00304920479576765	1	ST6GAL2	2	106801600	106887108	-	7708	protein_coding	ST6 beta-galactoside alpha-2,6-sialyltransferase 2 [Source:HGNC Symbol;Acc:HGNC:10861]	-	0	0	0	4	13	5	0	0	0	0.0307528240050644	0.122546752538207	0.039714104933675
ENSG00000166444	544.421060365569	983.715881004169	818.952121692595	447.643966241159	365.551099190143	396.142287556235	782.363021020778	403.112450995846	0.956874146180462	0.00307474652719774	0.0623663006584042	ST5	11	8693351	8910951	-	14262	protein_coding	suppression of tumorigenicity 5 [Source:HGNC Symbol;Acc:HGNC:11350]	-	487	1114	770	509	339	436	2.5722089779897	4.64773133355809	3.86927720714353	2.11496929992984	1.72710772544235	1.87164094630967
ENSG00000229214	1.11790772148987	4.41524183574582	4.25429673606543	17.5891538798098	24.8014020099507	12.7201651967598	3.26248209776704	18.3702403621734	-2.46617819879092	0.00308056217266093	0.0624063511461623	LINC00242	6	169788790	169799549	-	4496	lincRNA	long intergenic non-protein coding RNA 242 [Source:HGNC Symbol;Acc:HGNC:21249]	-	1	5	4	20	23	14	0.0167544979265572	0.0661728680822266	0.0637607241395307	0.263615177303199	0.371707816811242	0.190641836815068
ENSG00000260176	16.7686158223481	22.9592575458783	34.0343738885234	7.03566155192391	7.54825278563718	2.72574968501996	24.5874157522499	5.76988800752702	2.10030732802922	0.00308607649120549	0.0624402051713768	AC141586.2	16	2644084	2645214	-	572	lincRNA	novel transcript	-	15	26	32	8	7	3	1.97539045483744	2.70466558997901	4.00934567456406	0.828820865143484	0.889205564813271	0.321101035834371
ENSG00000122642	7182.55711057245	17565.5981193312	8120.38889496488	4953.10573255443	4698.24819814588	4729.17570350964	10956.1813749562	4793.50987806999	1.19263357414913	0.00309743341193398	0.0625920406016062	FKBP9	7	32957404	33006931	+	5170	protein_coding	FK506 binding protein 9 [Source:HGNC Symbol;Acc:HGNC:3725]	-	6425	19892	7635	5632	4357	5205	93.6138937533602	228.941310280265	105.83712897044	64.5563281514312	61.2346412116578	61.6377350063339
ENSG00000165029	339.843947332922	1190.34919891707	65.9415994090141	93.2225155629918	77.639171509411	143.556150077718	532.04491521967	104.805945716707	2.34390290804486	0.0031135767567264	0.0628360919257013	ABCA1	9	104781002	104928237	-	11350	protein_coding	ATP binding cassette subfamily A member 1 [Source:HGNC Symbol;Acc:HGNC:29]	-	304	1348	62	106	72	158	2.01760173515873	7.06692182699713	0.391485228531772	0.55344787109449	0.460931931796976	0.852270990148814
ENSG00000138735	495.233120620015	890.995802453507	1949.53147930198	468.750950896931	303.008433252007	401.593786926275	1111.92013412517	391.117723691737	1.50707581573407	0.00311724565101959	0.0628360919257013	PDE5A	4	119494395	119628991	-	9775	protein_coding	phosphodiesterase 5A [Source:HGNC Symbol;Acc:HGNC:8784]	-	443	1009	1833	533	281	442	3.41385193312183	6.14201194540706	13.4389473001414	3.23129910590134	2.08876563892681	2.76835629271233
ENSG00000128714	11.1790772148987	15.894870608685	14.890038576229	0.879457693990489	0	3.63433291335995	13.9879954666042	1.50459686911681	3.17758061890859	0.00313183150700708	0.0630518791751475	HOXD13	2	176092891	176095938	+	2240	protein_coding	homeobox D13 [Source:HGNC Symbol;Acc:HGNC:5136]	Homeobox	10	18	14	1	0	4	0.336286708383041	0.478146238228431	0.447919087080203	0.0264556660079282	0	0.109327257438845
ENSG00000088808	65.9565555679026	10.59658040579	79.7680638012268	168.855877246174	179.001423202253	218.059974801597	52.1070665916398	188.639091750008	-1.86115372338312	0.00315063671502509	0.063301272337189	PPP1R13B	14	103733195	103847590	-	9588	protein_coding	protein phosphatase 1 regulatory subunit 13B [Source:HGNC Symbol;Acc:HGNC:14950]	-	59	12	75	192	166	240	0.463534119523391	0.0744713929656297	0.560599608360705	1.18669720866601	1.25799879000759	1.53249722567593
ENSG00000196700	582.429922896225	702.906500250735	791.299192908169	376.407893027929	415.153903210045	430.668450233154	692.211872018376	407.410082157043	0.76502809949827	0.00315201140646187	0.063301272337189	ZNF512B	20	63956702	63969865	-	5919	protein_coding	zinc finger protein 512B [Source:HGNC Symbol;Acc:HGNC:29212]	zf-C2H2	521	796	744	428	385	474	6.63051258914249	8.00204490821293	9.00832710356942	4.28511169371868	4.72620494492744	4.90282602036951
ENSG00000197928	26.829785315757	30.9066928502208	30.8436513364743	58.0442078033723	71.1692405502934	65.4179924404792	29.5267098341507	64.8771469313816	-1.13231168015453	0.00316649728955029	0.0635136808189179	ZNF677	19	53235381	53254898	-	9348	protein_coding	zinc finger protein 677 [Source:HGNC Symbol;Acc:HGNC:28730]	zf-C2H2	24	35	29	66	66	72	0.193397234089348	0.222784820740676	0.222330398379562	0.418400263437324	0.513009482285449	0.471552740686162
ENSG00000186318	1683.56902856375	1600.96668964144	2252.65012174664	1145.05391757562	985.586149438912	1090.29987400799	1845.72861331728	1073.6466470075	0.7814318558918	0.0031907779551902	0.0639217872231506	BACE1	11	117285207	117316259	-	7190	protein_coding	beta-secretase 1 [Source:HGNC Symbol;Acc:HGNC:933]	-	1506	1813	2118	1302	914	1200	15.778067225698	15.0039348709183	21.1113797259721	10.7312129066485	9.23671335046487	10.2180691236306
ENSG00000134242	39.1267702521456	3.53219346859666	4.25429673606543	87.0663117050584	97.0489643867637	68.1437421254991	15.6377534856026	84.0863394057737	-2.43979651099912	0.00319803688390277	0.0639516628817939	PTPN22	1	113813811	113871759	-	4503	protein_coding	protein tyrosine phosphatase, non-receptor type 22 [Source:HGNC Symbol;Acc:HGNC:9652]	-	35	4	4	99	90	75	0.585495845819019	0.0528560008701205	0.0636616068690496	1.30286664310863	1.45224778644672	1.01970793080868
ENSG00000233901	1.11790772148987	73.2930144733807	11.6993160241799	1.75891538798098	2.15664365303919	2.72574968501996	28.7034127396835	2.21376957534671	3.70286281533625	0.0032001416829506	0.0639516628817939	LINC01503	9	129332300	129359538	+	1594	lincRNA	long intergenic non-protein coding RNA 1503 [Source:HGNC Symbol;Acc:HGNC:51184]	-	1	83	11	2	2	3	0.047257354252071	3.09831829818172	0.494565616851416	0.0743546949281796	0.0911678765142841	0.115225716748595
ENSG00000187840	695.338602766702	281.692429120583	494.561995567606	1068.54109819844	1121.45469958038	1017.61321574079	490.531009151631	1069.20300450654	-1.12500802481743	0.00324063345796763	0.0646812921272728	EIF4EBP1	8	38030341	38060365	+	1073	protein_coding	eukaryotic translation initiation factor 4E binding protein 1 [Source:HGNC Symbol;Acc:HGNC:3288]	-	622	319	465	1215	1040	1120	43.6665000052119	17.6899749398627	31.0579497472201	67.1032065304541	70.4261225397575	63.9049914870865
ENSG00000113645	42.4804934166152	1.76609673429833	30.8436513364743	87.0663117050584	141.260159274067	145.373316534398	25.030080495796	124.566595837841	-2.32349863466181	0.003249085877156	0.0647055656210969	WWC1	5	168291651	168472303	+	10076	protein_coding	WW and C2 domain containing 1 [Source:HGNC Symbol;Acc:HGNC:29435]	-	38	2	29	99	131	160	0.284088176037757	0.0118107667684673	0.206266828508549	0.582255706026018	0.944676903853401	0.972183631056029
ENSG00000102445	10.0611694934089	65.3455791690382	7.4450192881145	0	1.0783218265196	5.45149937003993	27.6172559835205	2.17660706551984	3.66191016461577	0.0032498148302342	0.0647055656210969	RUBCNL	13	46342000	46438190	-	6105	protein_coding	RUN and cysteine rich domain containing beclin 1 interacting protein like [Source:HGNC Symbol;Acc:HGNC:20420]	-	9	74	7	0	1	6	0.111048976920591	0.721244157327735	0.082173526212912	0	0.0119018505457632	0.0601702841923866
ENSG00000134830	21.2402467083076	21.19316081158	30.8436513364743	3.51783077596196	9.70489643867637	5.45149937003993	24.425686285454	6.22474219489275	1.99249584097533	0.00327100171663426	0.0650476926440107	C5AR2	19	47332147	47347327	+	6802	protein_coding	complement component 5a receptor 2 [Source:HGNC Symbol;Acc:HGNC:4527]	-	19	24	29	4	9	6	0.21041402982626	0.209947578875171	0.305549039113811	0.0348489808043276	0.0961404260859983	0.054004643486404
ENSG00000162849	53.659570631514	135.106400173822	19.1443353122944	11.4329500218764	22.6447583569115	12.7201651967598	69.3034353725435	15.5992911918492	2.16121138886095	0.00328532379998048	0.0652526354257737	KIF26B	1	245154985	245709431	+	14403	protein_coding	kinesin family member 26B [Source:HGNC Symbol;Acc:HGNC:25484]	-	48	153	18	13	21	14	0.251041775222832	0.632083897512278	0.0895651580081223	0.053488092352348	0.105941591975253	0.0595102199764318
ENSG00000105989	72.6640018968419	332.909234415235	260.575675084007	29.0221039016861	99.2056080398029	53.6064104720593	222.049637132028	60.6113741378495	1.87743466234076	0.00329314626228502	0.0653281408099448	WNT2	7	117275451	117323289	-	4497	protein_coding	Wnt family member 2 [Source:HGNC Symbol;Acc:HGNC:12780]	-	65	377	245	33	92	59	1.08880019436448	4.9883247505639	3.90447592028996	0.43486831916968	1.48650063987845	0.803240512737258
ENSG00000143355	33.5372316446962	202.218076077159	136.137495554094	31.6604769836576	38.8195857547055	34.5261626769195	123.96426775865	35.0020751384275	1.82762876545109	0.0033081494000951	0.0655457357357867	LHX9	1	197911902	197935478	+	10442	protein_coding	LIM homeobox 9 [Source:HGNC Symbol;Acc:HGNC:14222]	Homeobox	30	229	128	36	36	38	0.216418950424635	1.30493250740416	0.878508226719265	0.204308073824873	0.25050648467227	0.222800616577153
ENSG00000073711	735.583280740338	439.758086840284	461.591195863099	1025.44767119291	1044.89384989749	998.532967945647	545.644187814574	1022.95816301202	-0.907377881828398	0.003312449384932	0.0655509928830574	PPP2R3A	3	135965673	136147891	+	7837	protein_coding	protein phosphatase 2 regulatory subunit B''alpha [Source:HGNC Symbol;Acc:HGNC:9307]	-	658	498	434	1166	969	1099	6.32461024907403	3.78107901031134	3.96880201695155	8.81688997143641	8.98408993962563	8.58547496722764
ENSG00000235272	33.5372316446962	29.1405961159224	11.6993160241799	0.879457693990489	8.62657461215677	0.908583228339988	24.7923812615995	3.47153851149575	2.88437639560991	0.00332336497189439	0.0656869959834162	RAMACL	6	166585604	166587594	-	1991	protein_coding	RNA guanine-7 methyltransferase activating subunit like (pseudogene) [Source:HGNC Symbol;Acc:HGNC:21234]	-	30	33	11	1	8	1	1.13503097957511	0.986231651594555	0.395950574214544	0.0297642852123351	0.291956996813197	0.0307500071148937
ENSG00000166278	1.11790772148987	27.3744993816241	17.0171869442617	0.879457693990489	1.0783218265196	0.908583228339988	15.1698646824586	0.955454249616691	4.0024587857877	0.00334633084075371	0.0660605554917685	C2	6	31897785	31945672	+	5536	protein_coding	complement C2 [Source:HGNC Symbol;Acc:HGNC:1248]	-	1	31	16	1	1	1	0.0136069766397762	0.333197603389755	0.207130213678707	0.0107046047430923	0.0131251440718722	0.0110591156368774
ENSG00000179820	3180.44746763869	4812.61360096295	4178.78296900027	2216.23338885603	2585.81573999399	2150.61650148075	4057.2813458673	2317.55521011026	0.808086753030185	0.00335520960043436	0.066155449488176	MYADM	19	53866223	53876437	+	3675	protein_coding	myeloid associated differentiation marker [Source:HGNC Symbol;Acc:HGNC:7544]	-	2845	5450	3929	2520	2398	2367	58.3153179641753	88.2420147587708	76.6203686808433	40.6359029881777	47.4124061500296	39.4327799402281
ENSG00000139209	20.1223389868177	98.9014171207064	10.6357418401636	8.79457693990489	5.39160913259798	7.26866582671991	43.2198326492292	7.15161729974093	2.59586428658004	0.00336572132412751	0.066282271943151	SLC38A4	12	46764761	46832408	-	4145	protein_coding	solute carrier family 38 member 4 [Source:HGNC Symbol;Acc:HGNC:14679]	-	18	112	10	10	5	8	0.327118940458485	1.60779155939886	0.172900009488136	0.142969099777465	0.0876487304968449	0.118163115398318
ENSG00000172667	1638.85271970416	1010.20733201864	1619.82348225691	794.150297673412	823.837875460972	666.900089601551	1422.96117799324	761.629420911978	0.901548941835068	0.00337935347629974	0.066470164563489	ZMAT3	3	179017223	179072279	-	9646	protein_coding	zinc finger matrin-type 3 [Source:HGNC Symbol;Acc:HGNC:29983]	-	1466	1144	1523	903	764	734	11.448390467101	7.05691722668377	11.3154595832163	5.54762645112549	5.75501237326972	4.65870577417199
ENSG00000078124	535.47779859365	527.179875188051	448.828305654903	850.435590088803	766.686818655433	815.907739049309	503.828659812201	811.010049264515	-0.686828730698045	0.00339196704919408	0.0666375920776979	ACER3	11	76860867	77026797	+	8442	protein_coding	alkaline ceramidase 3 [Source:HGNC Symbol;Acc:HGNC:16066]	-	479	597	422	967	711	898	4.27413156392641	4.20789834858852	3.58250376210084	6.78809393821998	6.11961941254677	6.51249599867881
ENSG00000138496	536.59570631514	1495.00088558354	476.481234439328	342.988500656291	286.833605854213	308.918297635596	836.025942112668	312.9134680487	1.41818211767346	0.00343388442064208	0.0673796137465844	PARP9	3	122527924	122564577	-	8938	protein_coding	poly(ADP-ribose) polymerase family member 9 [Source:HGNC Symbol;Acc:HGNC:24118]	-	480	1693	448	390	266	340	4.04537333691481	11.2707512379009	3.59217276369534	2.58577644042583	2.16242695869112	2.32892255721147
ENSG00000137801	14542.8615488618	25343.488137181	78179.0839703063	5601.26605302543	17111.8890650395	9571.92431056178	39355.1445521164	10761.6931428756	1.8706593300913	0.00344563625096175	0.0675286515915265	THBS1	15	39581079	39599466	+	9158	protein_coding	thrombospondin 1 [Source:HGNC Symbol;Acc:HGNC:11785]	-	13009	28700	73506	6369	15869	10535	107.00424206328	186.473668214975	575.230232188992	41.2132939989155	125.906769690645	70.4288150236091
ENSG00000138741	10.0611694934089	6.18133857004415	8.50859347213085	0	1.0783218265196	0	8.25036717852796	0.359440608839866	4.5929390006729	0.00344686345944076	1	TRPC3	4	121879027	121951754	-	4358	protein_coding	transient receptor potential cation channel subfamily C member 3 [Source:HGNC Symbol;Acc:HGNC:12335]	-	9	7	8	0	1	0	0.155565397911934	0.095575608273696	0.131559529936361	0	0.0166729686970822	0
ENSG00000181458	671.862540615415	2391.29497823994	1188.01236354627	437.090473913273	683.656038013424	449.748698028294	1417.05662746721	523.498403318331	1.43723558765224	0.00345459723748692	0.0676227003824699	TMEM45A	3	100492619	100577444	+	6005	protein_coding	transmembrane protein 45A [Source:HGNC Symbol;Acc:HGNC:25480]	-	601	2708	1117	497	634	495	7.539094392899	26.8331652270756	13.3309074509532	4.9046734143724	7.67143141830387	5.04671369892555
ENSG00000237624	20.1223389868177	15.0118222415358	7.4450192881145	33.4193923716386	54.9944131524994	42.7034117319794	14.193060172156	43.7057390853725	-1.62133585590148	0.00346266087936807	0.0676343800234246	OXCT2P1	1	39514956	39516490	+	1535	unprocessed_pseudogene	3-oxoacid CoA-transferase 2 pseudogene 1 [Source:HGNC Symbol;Acc:HGNC:21627]	-	18	17	7	38	51	47	0.883327692638711	0.658986925506286	0.32682044138751	1.46703992872628	2.41413724864893	1.87458854448887
ENSG00000230630	482.936135683626	1593.01925433709	362.678796749578	292.859412098833	222.134296263037	270.757802045316	812.878062256765	261.917170135729	1.63420528185342	0.00346351967621649	0.0676343800234246	DNM3OS	1	172138397	172144840	-	3195	antisense	DNM3 opposite strand/antisense RNA [Source:HGNC Symbol;Acc:HGNC:41228]	-	432	1804	341	333	206	298	10.1852244747449	33.5971104648159	7.64897195339465	6.17646647531574	4.68485893642197	5.71033887993568
ENSG00000104361	690.866971880743	1114.40703934225	671.115310114321	476.666070142845	403.292363118329	418.856868264735	825.463107112437	432.93843384197	0.931399530957606	0.00347399239051928	0.0677554321460072	NIPAL2	8	98189833	98294393	-	5599	protein_coding	NIPA like domain containing 2 [Source:HGNC Symbol;Acc:HGNC:25854]	-	618	1262	631	542	374	461	8.31449216197198	13.4117405679902	8.07678353842067	5.73661278565912	4.85356997600014	5.04088672627475
ENSG00000139194	24.5939698727772	150.118222415358	75.5137670651613	20.2275269617812	16.174827397794	28.1660800785396	83.4086531177655	21.5228114793716	1.95512879448768	0.00348069776962421	0.0677554321460072	RBP5	12	7123684	7128942	-	1369	protein_coding	retinol binding protein 5 [Source:HGNC Symbol;Acc:HGNC:15847]	-	22	170	71	23	15	31	1.2105338925578	7.38893302156427	3.71684501769986	0.995614253271336	0.796137300020648	1.38635587227053
ENSG00000172201	0	6.18133857004415	1.06357418401636	29.0221039016861	19.4097928773527	12.7201651967598	2.41497091802017	20.3840206585996	-3.01052268301262	0.00348620462091462	0.0677554321460072	ID4	6	19837386	19840684	+	2344	protein_coding	inhibitor of DNA binding 4, HLH protein [Source:HGNC Symbol;Acc:HGNC:5363]	bHLH	0	7	1	33	18	14	0	0.177695606167563	0.0305746817119593	0.834301549192001	0.557975408052014	0.365667960034363
ENSG00000136826	1937.33408134195	10989.5369291714	2671.69835024909	1414.16797193671	1572.19322306557	1560.9459862881	5199.52312025413	1515.76906043013	1.77841769428738	0.00348640002917844	0.0677554321460072	KLF4	9	107484852	107490482	-	3659	protein_coding	Kruppel like factor 4 [Source:HGNC Symbol;Acc:HGNC:6348]	zf-C2H2	1733	12445	2512	1608	1458	1718	35.6774555618009	202.380538912367	49.2013226234696	26.0429605103243	28.9531136579359	28.745987383647
ENSG00000167371	31.3014162017165	373.529459304097	92.530954009423	36.0577654536101	15.0965055712744	45.4291614169994	165.787276505079	32.1944774806279	2.36327630919158	0.00350933548821994	0.0681196818125561	PRRT2	16	29811382	29815892	+	3755	protein_coding	proline rich transmembrane protein 2 [Source:HGNC Symbol;Acc:HGNC:30500]	-	28	423	87	41	14	50	0.561701793602778	6.70296084696262	1.66046170230531	0.647054158766478	0.270905769945774	0.815223224577276
ENSG00000091039	3262.05473130745	5427.21526449877	3030.1228502626	1957.67282682283	2231.04785906905	1860.7784516403	3906.46428202294	2016.49971251072	0.954194646239669	0.00352470974546329	0.0682074364409386	OSBPL8	12	76351797	76559809	-	9198	protein_coding	oxysterol binding protein like 8 [Source:HGNC Symbol;Acc:HGNC:16396]	-	2918	6146	2849	2226	2069	2048	23.8973422237251	39.758995841731	22.1982427326201	14.3416286231107	16.3443346593737	13.6317944130749
ENSG00000251432	4.4716308859595	60.9303373332923	98.9123991135212	13.1918654098573	6.46993095911758	4.54291614169994	54.771455777591	8.06823750355829	2.75967745677562	0.00352605117681074	0.0682074364409386	AC108062.1	4	128292751	128519394	+	3283	lincRNA	uncharacterized LOC100507487 [Source:NCBI gene;Acc:100507487]	-	4	69	93	15	6	5	0.0917797413070986	1.25058859749867	2.03016631609912	0.270761613727197	0.13279463463031	0.0932428634872881
ENSG00000134884	1237.52384768929	2390.41192987279	2072.90608464788	1007.8585173131	910.10362158254	1006.71021700071	1900.28062073665	974.890785298782	0.963034247024894	0.00352645082848455	0.0682074364409386	ARGLU1	13	106541673	106568164	-	5810	protein_coding	arginine and glutamate rich 1 [Source:HGNC Symbol;Acc:HGNC:25482]	-	1107	2707	1949	1146	844	1108	14.3525546479046	27.7235205758364	24.0411511385698	11.6889419740089	10.5552001995027	11.6756242161196
ENSG00000147894	26.829785315757	5.29829020289499	14.890038576229	63.3209539673152	53.9160913259798	44.5205781886594	15.6727046982937	53.9192078273182	-1.79941985295776	0.00353395394923479	0.0682712839633979	C9orf72	9	27546545	27573866	-	6332	protein_coding	chromosome 9 open reading frame 72 [Source:HGNC Symbol;Acc:HGNC:28337]	-	24	6	14	72	50	49	0.28551442581605	0.0563827949900867	0.158455267697356	0.673842358458411	0.57375866694476	0.473774470012937
ENSG00000196511	3.35372316446962	14.1287738743866	9.57216765614721	0	0	0.908583228339988	9.01822156500116	0.302861076113329	4.73291216782545	0.00356533149350552	0.068668118344494	TPK1	7	144451941	144836395	-	8442	protein_coding	thiamin pyrophosphokinase 1 [Source:HGNC Symbol;Acc:HGNC:17358]	-	3	16	9	0	0	1	0.0267690912145704	0.11277449510455	0.0764041086703972	0	0	0.00725222271567797
ENSG00000214063	2384.4971699379	2484.0150567906	2012.28235615895	1374.59237570713	1467.59600589317	1493.71082739094	2293.59819429582	1445.29973633042	0.666350947821432	0.00356732450071781	0.068668118344494	TSPAN4	11	842808	867116	+	5841	protein_coding	tetraspanin 4 [Source:HGNC Symbol;Acc:HGNC:11859]	-	2133	2813	1892	1563	1361	1644	27.5081491134651	28.6562120700977	23.2141869612942	15.8576376260362	16.9305505065819	17.2318175463959
ENSG00000082146	561.189676187917	611.952518434371	419.048228502445	989.3899057393	852.952564777001	916.760477395048	530.730141041578	919.700982637116	-0.792915706843078	0.00357054374993239	0.068668118344494	STRADB	2	201387858	201480846	+	3242	protein_coding	STE20-related kinase adaptor beta [Source:HGNC Symbol;Acc:HGNC:13205]	-	502	693	394	1125	791	1009	11.6640246095793	12.7191028947625	8.7096913169451	20.5639353300367	17.7281588177886	19.0543718517104
ENSG00000178904	754.587712005666	996.078558144258	1367.75640064503	567.250212623865	531.612660474161	555.144352515733	1039.47422359832	551.335741871253	0.914813960429698	0.00357538473013597	0.068668118344494	DPY19L3	19	32405543	32485895	+	10781	protein_coding	dpy-19 like C-mannosyltransferase 3 [Source:HGNC Symbol;Acc:HGNC:27120]	-	675	1128	1286	645	493	611	4.71631113139002	6.22567306195335	8.54872751670742	3.54541751676604	3.32267630162963	3.46975367825576
ENSG00000116117	212.402467083076	961.63967182544	491.371273015557	188.203946513965	163.904917630979	220.785724486617	555.137803974691	190.964862877187	1.53996279205889	0.00357760371216632	0.068668118344494	PARD3B	2	204545793	205620162	+	10382	protein_coding	par-3 family cell polarity regulator beta [Source:HGNC Symbol;Acc:HGNC:14446]	-	190	1089	462	214	152	243	1.37857467817205	6.241415739233	3.18919080302144	1.22151686164135	1.06380670703587	1.43298528147545
ENSG00000197746	16835.6902856375	53989.5771674999	20575.9061639804	11577.1810836908	13042.3024917545	10550.4684474839	30467.0578723726	11723.3173409764	1.37788832469502	0.0035798545108504	0.068668118344494	PSAP	10	71816298	71851375	-	3239	protein_coding	prosaposin [Source:HGNC Symbol;Acc:HGNC:9498]	-	15060	61140	19346	13164	12095	11612	350.244839002064	1123.1835726363	428.055210060074	240.8483320826	271.328294767796	219.488898886301
ENSG00000128298	383.442348471027	43.2693699903091	226.541301195484	31.6604769836576	76.5608496828914	49.9720775586993	217.751006552273	52.7311347417494	2.0469906454047	0.00360714654424277	0.0691100352645192	BAIAP2L2	22	38084889	38110670	-	2146	protein_coding	BAI1 associated protein 2 like 2 [Source:HGNC Symbol;Acc:HGNC:26203]	-	343	49	213	36	71	55	12.0398790207296	1.35863443895497	7.11327236146008	0.994121578228951	2.40396860592442	1.56909577312043
ENSG00000196295	197.869666703708	957.224429989694	474.354086071295	216.34659272166	136.946871967989	183.533812124678	543.149394254899	178.942425604776	1.60199518886809	0.00362612283768553	0.0693917759056264	GARS-DT	7	30516309	30594809	-	22965	processed_transcript	GARS divergent transcript [Source:HGNC Symbol;Acc:HGNC:48951]	-	177	1084	446	246	127	202	0.58058329692884	2.80865948137685	1.39183566531867	0.63479774426339	0.401825442756339	0.538519458370659
ENSG00000112210	869.732207319123	2719.78897081943	1420.93510984585	622.656047345266	763.451853175875	660.540007003171	1670.1520959948	682.215969174771	1.29207292403377	0.00364918167329738	0.0697508878188971	RAB23	6	57186992	57222314	-	4926	protein_coding	RAB23, member RAS oncogene family [Source:HGNC Symbol;Acc:HGNC:14263]	-	778	3080	1336	708	708	727	11.8971492576795	37.2042509900482	19.4371059793472	8.51737105872786	10.4433302249237	9.03558933181135
ENSG00000081177	141.974280629214	125.392868135181	64.8780252249978	237.453577377432	243.700732793429	230.780139998357	110.748391329798	237.311483389739	-1.09903828839367	0.00366314314709607	0.0699354720456755	EXD2	14	69191511	69244020	+	6263	protein_coding	exonuclease 3'-5' domain containing 2 [Source:HGNC Symbol;Acc:HGNC:20217]	-	127	142	61	270	226	254	1.5274923008272	1.34909393311423	0.698018567763497	2.55474801238942	2.62196076217562	2.48294892193859
ENSG00000196284	42.4804934166152	37.0880314202649	36.1615222565561	83.5484809290965	74.4042060298522	77.229574408899	38.5766823644788	78.3940871226159	-1.02539592738953	0.0036719309301737	0.0700209645804367	SUPT3H	6	44809317	45377953	-	3194	protein_coding	SPT3 homolog, SAGA and STAGA complex component [Source:HGNC Symbol;Acc:HGNC:11466]	-	38	42	34	95	69	85	0.896203024970709	0.782439262724046	0.762892872171667	1.76260667704669	1.56969161964622	1.62929788794272
ENSG00000134871	4433.62202342884	2675.63655246197	7593.91967387679	1402.73502191483	2640.81015314649	1857.14411872694	4901.0594165892	1966.89643126275	1.31722981299294	0.00368133935634478	0.0701180779865576	COL4A2	13	110305812	110513209	+	19293	protein_coding	collagen type IV alpha 2 chain [Source:HGNC Symbol;Acc:HGNC:2203]	-	3966	3030	7140	1595	2449	2044	15.4849806219955	9.34499602073294	26.5227162743184	4.89922788125879	9.22336045602213	6.48630860699735
ENSG00000226479	518.709182771302	385.009088077036	419.048228502445	693.892120558496	890.693828705187	712.329251018551	440.922166450261	765.638400094078	-0.796431657888569	0.00368615996012146	0.0701276825200156	TMEM185B	2	120221278	120223408	-	2131	protein_coding	transmembrane protein 185B [Source:HGNC Symbol;Acc:HGNC:18896]	-	464	436	394	789	826	784	16.4018279317221	12.174168155363	13.2505017595195	21.9411946859559	28.1641571105756	22.5241854087051
ENSG00000065600	93.9042486051495	86.5387399806181	71.2594703290959	155.664011836317	172.531492243135	139.921817164358	83.9008196382878	156.03910708127	-0.89435306472581	0.00370236138889155	0.0702832588817676	TMEM206	1	212363931	212414901	-	2914	protein_coding	transmembrane protein 206 [Source:HGNC Symbol;Acc:HGNC:25593]	-	84	98	67	177	160	154	2.17143812798054	2.00111839807644	1.64780117141379	3.59956844846375	3.98961139776991	3.23554656195128
ENSG00000117228	768.002604663544	4945.95390440247	768.964135043826	499.531970186598	556.414062484112	589.670515192652	2160.97354803661	548.538849287787	1.9782036428316	0.00370298945053198	0.0702832588817676	GBP1	1	89052319	89065360	-	4992	protein_coding	guanylate binding protein 1 [Source:HGNC Symbol;Acc:HGNC:4182]	-	687	5601	723	568	516	649	10.3666844911157	66.7616793526428	10.3796634602239	6.74280307996939	7.5106112885121	7.95951491257491
ENSG00000171812	51.4237551885342	151.001270782507	59.560154304916	31.6604769836576	20.4881147038723	33.6175794485796	87.3283934253191	28.5887237120365	1.61136046425	0.00375293539245922	0.071148122895315	COL8A2	1	36095236	36125220	-	4670	protein_coding	collagen type VIII alpha 2 chain [Source:HGNC Symbol;Acc:HGNC:2216]	-	46	171	56	36	19	37	0.741991058496542	2.17879056734497	0.859390796624973	0.456827603186152	0.295622088662913	0.485066546923528
ENSG00000246695	173.275696830931	534.244262125245	197.824798227042	115.208957912754	115.380435437597	107.212820944119	301.781585727739	112.600738098157	1.42387597655986	0.00378693250203938	0.0717089654552841	RASSF8-AS1	12	25939329	25959765	-	3981	antisense	RASSF8 antisense RNA 1 [Source:HGNC Symbol;Acc:HGNC:48637]	-	155	605	186	131	107	118	2.9328999033055	9.04272770726465	3.34842301720845	1.95005039773083	1.95295286140709	1.81470614708839
ENSG00000078053	219.109913412015	397.371765217124	412.666783398346	158.302384918288	145.573446580146	193.528227636417	343.049487342495	165.80135304495	1.04910253677138	0.0037926570961121	0.0717337600006208	AMPH	7	38383704	38631567	-	5636	protein_coding	amphiphysin [Source:HGNC Symbol;Acc:HGNC:471]	-	196	450	388	180	135	213	2.61964720455093	4.75092074889854	4.9337858278813	1.8926409748752	1.740455584378	2.31379617943674
ENSG00000168477	2344.25249196427	24281.1809515006	19703.775333087	5644.35948003096	1697.27855494185	3389.9240249365	15443.069592184	3577.1873533031	2.11003208235413	0.00379725413115937	0.0717371951964492	TNXB	6	32041153	32115334	-	15909	protein_coding	tenascin XB [Source:HGNC Symbol;Acc:HGNC:11976]	-	2097	27497	18526	6418	1574	3731	9.92917738106412	102.843935760158	83.4561469080178	23.906915603941	7.18889278986021	14.3581619587922
ENSG00000121310	225.817359740955	732.930144733807	376.50526114179	180.28882726805	108.910504478479	203.522643148157	445.084255205517	164.240658298229	1.4381707551806	0.00380436789092503	0.0717881128035528	ECHDC2	1	52895910	52927212	-	11572	protein_coding	enoyl-CoA hydratase domain containing 2 [Source:HGNC Symbol;Acc:HGNC:23408]	-	202	830	354	205	101	224	1.31492403913894	4.26781832639273	2.1923727179591	1.04981350076397	0.634180829223153	1.18510293580442
ENSG00000105894	264.9441299931	826.533271651618	343.534461437283	194.360150371898	184.393032334851	179.899479211318	478.337287694001	186.217553972689	1.36197884867151	0.00382841031488368	0.0721182925863078	PTN	7	137227341	137343865	-	1713	protein_coding	pleiotrophin [Source:HGNC Symbol;Acc:HGNC:9630]	-	237	936	323	221	171	198	10.421943242638	32.5128276875935	13.5134024636923	7.6454249273583	7.25335457472402	7.07659445698726
ENSG00000143384	3978.63358078246	19905.6762922765	4413.83286366788	2378.93306224427	3040.86755078526	2998.32465352196	9432.7142455756	2806.04175551717	1.74919038506001	0.00383074330657867	0.0721182925863078	MCL1	1	150574551	150579738	-	4371	protein_coding	MCL1, BCL2 family apoptosis regulator [Source:HGNC Symbol;Acc:HGNC:6943]	-	3559	22542	4150	2705	2820	3300	61.3345102974821	306.865380472374	68.0435309588778	36.6735693148566	46.8779339237964	46.2220937421611
ENSG00000168610	1781.94490805486	4483.23656001631	2367.51613362041	1211.0132446249	1375.93865063901	1305.63409912456	2877.56586723053	1297.52866479616	1.1492994503711	0.00384640423500351	0.0722742734718317	STAT3	17	42313324	42388568	-	8812	protein_coding	signal transducer and activator of transcription 3 [Source:HGNC Symbol;Acc:HGNC:11364]	STAT	1594	5077	2226	1377	1276	1437	13.62609929056	34.2822195196454	18.1038200243401	9.26032372765936	10.5214681927468	9.98386638744753
ENSG00000108984	16.7686158223481	143.936883845314	11.6993160241799	12.3124077158668	4.31328730607839	8.17724905505989	57.4682718972806	8.26764802566838	2.79378588223872	0.00385356658161151	0.0722742734718317	MAP2K6	17	69414698	69553861	+	16655	protein_coding	mitogen-activated protein kinase kinase 6 [Source:HGNC Symbol;Acc:HGNC:6846]	-	15	163	11	14	4	9	0.0678428904333244	0.58234348878203	0.047333388967947	0.0498138508561169	0.0174508069845414	0.0330837212543849
ENSG00000138650	105.083325820048	70.6438693719332	64.8780252249978	41.334511617553	26.9580456629899	10.9029987400799	80.2017401389931	26.3985186735409	1.60104091965766	0.00385575081231596	0.0722742734718317	PCDH10	4	133149315	133208606	+	10161	protein_coding	protocadherin 10 [Source:HGNC Symbol;Acc:HGNC:13404]	-	94	80	61	47	25	12	0.696865754523503	0.468478637768237	0.43024213068623	0.274112047762492	0.178773736792354	0.0723038254098062
ENSG00000124191	135.266834300275	228.709527091634	93.5945281934394	426.536981585387	278.207031242056	353.438875824255	152.523629861783	352.727629550566	-1.20760396655629	0.00385682249646569	0.0722742734718317	TOX2	20	43914864	44069616	+	3223	protein_coding	TOX high mobility group box family member 2 [Source:HGNC Symbol;Acc:HGNC:16095]	HMG	121	259	88	485	258	389	2.82802201179458	4.78162722050896	1.95677962956539	8.91760333571616	5.81647092029978	7.38934215342168
ENSG00000149451	1686.92275172822	14912.9208244151	2873.7774452122	1828.39254580623	1034.11063163229	1819.892206365	6491.2070071185	1560.79846126784	2.05620145243792	0.00389470736151929	0.0727659632199917	ADAM33	20	3667965	3682246	-	5834	protein_coding	ADAM metallopeptidase domain 33 [Source:HGNC Symbol;Acc:HGNC:15478]	-	1509	16888	2702	2079	959	2003	19.4841083340422	172.24556644471	33.192385966149	21.1180970812961	11.9440700858806	21.0199174021262
ENSG00000145777	84.9609868332305	45.0354667246074	6.38144510409814	209.310931169736	182.236388681812	162.636397872858	45.4592995539787	184.727905908135	-2.02421671698886	0.00389572039849557	0.0727659632199917	TSLP	5	111070062	111078024	+	4282	protein_coding	thymic stromal lymphopoietin [Source:HGNC Symbol;Acc:HGNC:30743]	-	76	51	6	238	169	179	1.33697919745747	0.708695654356946	0.100420906958663	3.29379837976335	2.86774282843028	2.55930973509338
ENSG00000165071	6.70744632893925	7.94743530434248	0	25.5042731257242	20.4881147038723	36.3433291335995	4.88496054442724	27.445238987732	-2.47643217729224	0.00389848238062575	0.0727659632199917	TMEM71	8	132685007	132760712	-	3332	protein_coding	transmembrane protein 71 [Source:HGNC Symbol;Acc:HGNC:26572]	-	6	9	0	29	19	40	0.13564505884358	0.160721424614599	0	0.515774328894062	0.414332279128393	0.734973159252742
ENSG00000176971	223.581544297975	1576.24133536126	87.2130830893413	80.0306501531345	168.218204937057	96.3098222040387	629.011987582858	114.85289243141	2.45444781441789	0.00390286222123025	0.0727659632199917	FIBIN	11	26994184	26996121	+	1938	protein_coding	fin bud initiation factor homolog [Source:HGNC Symbol;Acc:HGNC:33747]	-	200	1785	82	91	156	106	7.77381038986596	54.8050659022062	3.03235212718899	2.78262278589065	5.8488567712972	3.34864086768311
ENSG00000141568	1057.54070452942	1037.58183140027	872.130830893413	634.088997367143	632.974912167003	597.847764247712	989.084455607701	621.637224593953	0.670134491851262	0.00390768874400731	0.0727659632199917	FOXK2	17	82519713	82644662	+	9991	protein_coding	forkhead box K2 [Source:HGNC Symbol;Acc:HGNC:6036]	Fork	946	1175	820	721	587	658	7.13246908749874	6.9978586228563	5.88199221548621	4.27654477324035	4.26903094590793	4.03211968982742
ENSG00000227671	194.515943539238	293.172057893523	391.395299718019	123.124077158668	132.63358466191	164.453564329538	293.02776705026	140.070408716706	1.06500903699688	0.00390993327328447	0.0727659632199917	AL390728.4	1	247189851	247210856	-	2160	transcribed_unprocessed_pseudogene	zinc finger protein pseudogene	-	174	332	368	140	123	181	6.06810682682287	9.14577660611419	12.20994252189	3.84097076855846	4.13762875119064	5.13028278425989
ENSG00000182379	115.144495313457	152.767367516805	97.8488249295048	53.6469193334198	72.247562376813	47.2463278736794	121.920229253256	57.7136031946374	1.08442318597474	0.00392343450634952	0.0728612614559473	NXPH4	12	57216795	57226449	+	2150	protein_coding	neurexophilin 4 [Source:HGNC Symbol;Acc:HGNC:8078]	-	103	173	92	61	67	52	3.60874741200629	4.78788708626051	3.06668323805609	1.68134986201084	2.26431322697035	1.48074871470659
ENSG00000148680	4.4716308859595	1.76609673429833	0	27.2631885137052	7.54825278563718	17.2630813384598	2.07924254008594	17.3581742126007	-3.0861829674655	0.00392402312882094	0.0728612614559473	HTR7	10	90740823	90857698	-	3131	protein_coding	5-hydroxytryptamine receptor 7 [Source:HGNC Symbol;Acc:HGNC:5302]	-	4	2	0	31	7	19	0.0962353531495384	0.0380087147745373	0	0.58673952334415	0.162448285874542	0.371524119817731
ENSG00000143674	15.6507081008582	0	18.0807611282781	0	0	0	11.2438230763788	0	6.00132712698077	0.00393776247510212	0.0729967112125748	MAP3K21	1	233327768	233385148	+	7916	protein_coding	mitogen-activated protein kinase kinase kinase 21 [Source:HGNC Symbol;Acc:HGNC:29798]	-	14	0	17	0	0	0	0.133223233639365	0	0.153908529163486	0	0	0
ENSG00000260852	54.7774783530039	103.316658956452	104.230270033603	40.4550539235625	32.3496547955879	39.0690788186195	87.441469114353	37.29126251259	1.22952496757449	0.00394030379352669	0.0729967112125748	FBXL19-AS1	16	30919319	30923269	-	3951	antisense	FBXL19 antisense RNA 1 [Source:HGNC Symbol;Acc:HGNC:27557]	-	49	117	98	46	30	43	0.934214859836056	1.76203726363097	1.77761864981463	0.689949841927846	0.551714484296769	0.666312416888736
ENSG00000104490	248.175514170752	339.090572985279	128.692476265979	86.1868540110679	112.145469958038	105.395654487439	238.652854474004	101.242659485515	1.23902428494039	0.0039650979159747	0.0733066766975382	NCALD	8	101686543	102124907	-	8042	protein_coding	neurocalcin delta [Source:HGNC Symbol;Acc:HGNC:7655]	-	222	384	121	98	104	116	2.0794411134633	2.84121050785161	1.07830309946192	0.722152176331807	0.939657168430239	0.883101049891494
ENSG00000166106	382.324440749537	2836.35135528312	437.128989630723	430.93427005534	147.730090233185	237.140222596737	1218.60159522113	271.934860961754	2.16374944607882	0.00396605950742513	0.0733066766975382	ADAMTS15	11	130448974	130476641	+	5673	protein_coding	ADAM metallopeptidase with thrombospondin type 1 motif 15 [Source:HGNC Symbol;Acc:HGNC:16305]	-	342	3212	411	490	137	261	4.5412043285401	33.6898447470962	5.19216625531362	5.11858611145813	1.75472047747544	2.81672341746195
[truncated: 25,809 more rows]
