# Supplementary material for: Mitochondrial Abundant Heat Soluble (MAHS) Protein Expression Modulates Metabolic Dynamics in Human Adipose-Derived Stem Cells
Source: Int J Mol Sci. 2026 Jul 15;27(14):6289. doi: 10.3390/ijms27146289 (PMC13412036; doi:10.3390/ijms27146289)
Supplement: Supplementary file 1 [file ijms-27-06289-s001.zip › Supplementary Data S2.xlsx]

## Sheet: Fig 3
FIGURE 3
mg Ca2+/mg protein
DIV14						DIV20
	AcGFP control	AcGFP osteo	MAHS ctrl	MAHS osteo			AcGFP control	AcGFP osteo	MAHS ctrl	MAHS osteo
replicate 1	0	137.263	12.629	198.042		replicate 1	57.021	676.584	84.792	1106.72
replicate 2	0	33.533	5.015	252.314		replicate 2	73.55	655.756	51.893	978.739
replicate 3	4.324	37.099	15.038	124.217		replicate 3	56.677	607.004	21.317	843.171
replicate 4	0	17.751	20.72	171.682		replicate 4	67.585	403.517	20.599	1520.9
replicate 5	0	102.565	13.086	235.892		replicate 5	87.001	469.2	31.151	1559.46

## Sheet: Fig 4
FIGURE 5
Luminescence - ATP Determination (A.U.)
ASC AcGFP1 SAMPLES	ASC MAHS SAMPLES
2145.37	1038.03
1911.77	899.837
1955.63	695.09

## Sheet: Fig 5
FIGURE 5
cAMP concentration after 14d culture (pmol/mL)
Basal			Basal + FSK [10 µM]
ASC AcGFP1 SAMPLES	ASC MAHS SAMPLES		ASC AcGFP1 SAMPLES	ASC MAHS SAMPLES
3.39178	0.821549		12.4677	4.74667
2.97764	1.20369		12.6346	5.20197
3.76486	0.690594		12.4677	6.00783

## Sheet: Fig 6
FIGURE 6
BODIPY positive area after 14d treatment with FSK and CC (%)
Basal			FSK [10 µM]
ASC AcGFP1 SAMPLES	ASC MAHS SAMPLES		ASC AcGFP1 SAMPLES	ASC MAHS SAMPLES
1.64143	2.5462		18.0222	13.8802
2.20984	2.90916		21.8197	13.6242
1.50023	1.62956		22.7776	13.9476
CC [5 µM]
ASC AcGFP1 SAMPLES	ASC MAHS SAMPLES
5.3765	11.7806
5.07011	11.4559
5.30052	10.2644

## Sheet: Fig S1
FIGURE S1B
β-catenin expression (nuclear/cytoplasmic ratio)
ASC AcGFP1 SAMPLES	ASC MAHS SAMPLES
1.26082	1.20533
1.3076	1.1085
1.30696	1.07934
1.21948	1.14792
1.11035	1.06228

## Sheet: Fig S2
FIGURE S2B
YAP expression (nuclear/cytoplasmic ratio)
ASC AcGFP1 SAMPLES	ASC MAHS SAMPLES
2.055	1.6
2.11954	1.41079
1.75115	1.36365

## Sheet: Fig S3
FIGURE S3
Baseline fold gene expression (log2(fold gene expression))
ADORA1			PDE2A
ASC AcGFP1 SAMPLES	ASC MAHS SAMPLES		ASC AcGFP1 SAMPLES	ASC MAHS SAMPLES
0.472222	1.40556		0.477778	-3.27222
-0.964444	1.70556		-0.392222	-4.79556
0.492222	1.58889		-0.0855556	-5.58556

## Sheet: Fig S4
FIGURE S4B
Mean TMRM intensity (A.U.)
ASC AcGFP1 SAMPLES	ASC MAHS SAMPLES
114.265	98.4001
100.565	66.74
113.662	49.3898
75.9207	73.9593
73.5487	88.9321

## Sheet: Fig S5
FIGURE S5
Mean TMRM percent area (%)
ASC AcGFP1 SAMPLES	ASC MAHS SAMPLES
8.55573	3.44455
3.04434	6.25437
0.436312	4.39958
8.12409	5.86432
1.59594	10.2459

## Sheet: Fig S6
FIGURE S6
cGMP concentration after 1hr culture (pmol/mL)
Basal			Riociguat [0.1 µM]
ASC AcGFP1 SAMPLES	ASC MAHS SAMPLES		ASC AcGFP1 SAMPLES	ASC MAHS SAMPLES
0.00219027	0.0197377		0.00518263	0.0157549
0.0103453	0.0097136		0.00269485	0.0266406
0.00827662	0.0114195		0.00186008	0.00574268
